# Supplementary material for: An Investigation on Social Representations: Inanimate Agent Can Mislead Dogs (Canis familiaris) in a Food Choice Task
Source: PLoS One. 2015 Aug 4;10(8):e0134575. doi: 10.1371/journal.pone.0134575 (PMC4524664; doi:10.1371/journal.pone.0134575)
Supplement: S3 Supporting Information — (XLSX) [file pone.0134575.s004.xlsx]

## Sheet: Subjects
Name		Breed	Age	Gender		Excluded	NI=No Information
Human partner
Zizi		Malinois	7	female
Csele		Mudi	3	female
Bodor		Mix	8	male
Gyurma		Mix	1.5	female
Lili (6)		Hungarian Vizsla	3	female
Kira		Siberian Husky	2	female
Bendegúz		Labrador Retriever	7.5	male
Negro		Mix	5	male
Rozi		Puli	3	female
Mázli		Mix	1.5	male
Walter		Golden Retriever	2.5	male
Matyi		Mix	5.5	male
Flamy		Golden Retriever	2	male
Bambusz		Hungarian Vizsla	7.5	female
Orka		German Shepherd	4.5	female
Jamie		Labrador Retriever	1.5	female
Lili (43)		NI	NI	female
Fruti		Mix	4	female	Side bias
Bregyó		Golden Retriever	2	male	Side bias
Shaggy		Nova Scotia Duck Tolling Retriever	NI	male	Side bias
Non-helper UMO
Cyndi		Whippet	1	female
Lola		Dogue de Bordeaux	2	female
Brenda		Smooth Fox Terrier	4	female
Saphira		Shetland Sheepdog	1	female
Twiggy		Shetland Sheepdog	3	female
Casper		Shetland Sheepdog	3	male
Joda		Mix	10	male
Misu		Mix	3	male
Füge		Mix	2	male
Zara		Mix	2	female
Zora		Mix	4	female
Zserbó		English Cocker Spaniel	9 months	female
Scotch		Mix (Dachsund)	3	male
Dolli		Mix (Bichon Havanese)	4	female
Vito		Bullmastiff	5	male
Lina		Staffordshire Bullterrier	4	female
Szaffi		English Cocker Spaniel	8	female
Boni		Fox Terrier	7	female
Zsigmond		Mix	1.3	male
Kanóc		West Highland White Terrier	1.5	male
Kifli		Jack Russell Terrier	5	female
Mandula		Wire-Haired Duchshund	0.5	male
Tücsök		Mudi	10	female	Side bias
Rambo		Toy Poodle	4	male	Side bias
Nózi		Bichon Havanese	5	male	Side bias
Xavi		Hungarian Vizsla	4	male	Side bias
Mabu		Fox Terrier	5	female	Side bias
Zazie		Shetland Sheepdog	11	female	Procedural problem
Piszke		Hungarian Vizsla	2	male	Procedural problem
Pimpa		Mix	3	female	Procedural problem
Arwen		Collie	5	female	Procedural problem
Helper UMO
Pandora		Mix	3	female
Maci		Mix	5.5	male
Marcipán		Hungarian Vizsla	10 months	male
Zsömi		Mix	1.5	male
Vackor		Pumi	7	male
Redőny		Mix	2	male
Jona		Bichon Bolognese	10	male
Lizy		German Shepherd	1.5	female
Alfi		Terveuren	1	male
Boni		Mix	2	female
Dorka		Mix	5	female
Borzas		Labradoodle	3	male
Kessy		Mix	8.5	female
Csoki		German Pointer	8.3	male
Raiki		German Shepherd	3	male
Csoma		Transylvanian Hound	9	male
Brúnó		Mix	NI	male
Ada		Dobermann	10	female
Ropi		Mix (Border Collie)	9	female
Mese		Hungarian Vizsla	3	female
Sissy		Yorkshire Terrier	1	female
Scotty		Shetland Sheepdog	11	male
Lili		German Shepherd	3	female
Zora		Mix	12	female	Owner influence
Trüffel		Wire-Haired Duchshund	16 months	male	Side bias
Twister		Boxer	3.5	male	Side bias
Guszti		Mix	4	male	Side bias
Nati		Poodle	5	female	Side bias
Lujza		Mix	3	female	Procedural problem
Bogyó		Mix	1	male	Procedural problem
Velúr		Mix (Greyhound)	16 months	male	Procedural problem
Stokes		English Bulldog	7.5	male	Procedural problem
Miro		Beagle	3.5	male	Procedural problem
Helper UMO control
Kacifánt		mix	9	female
Faust		belgian shepherd	7	male
Nico		mix	1	male
Teo		german shepherd	9	male
Chéri		mix	3.5	female
Kiki		pointer	4	male
Alma		hovawart	7	male
Rock		american staffordshire terrier	2	female
Borisz		samojed	2.5	male
Helyes		grexhound	6	male
Bodza		labrador retriever	2	female
Boe		border collie	1.5	male
Bátor		english greyhound	3	male
Bell		english greyhound	4.5	female
Lángos		mix	2.5	female
Vilkas		hungarian vizsla	10	male
Pancho		belgian shepherd	2	male
Astrid		mix (husky-greyhound)	2	female	Owner influence
Süti		border collie	5	male	Side bias
Helmut		husky	6	male	Side bias
Kip		australian kelpie	3	male	Procedural problem
Vizsi		mix	2.5	male	Procedural problem
Liller		hungarian greyhound	3	female	Procedural problem
Kira		mix	8	female	Did not finish the test

## Sheet: Subjects' choice
GLMM	Subject	Condition	Trial	Phase	Choice	Preference	Gender
Zizi	1	1	1	1	0	1	1					Condition	1	Human partner
Csele	2	1	1	1	0	2	1						2	Non-helper UMO
Bodor	4	1	1	1	1	1	2						3	Helper UMO
Gyurma	5	1	1	1	0	2	1
Lili	6	1	1	1	0	2	1					Phase	1	Phase 1 (free choice)
Kira	7	1	1	1	1	1	1						2	Phase 3 (indication of the partner)
Bendegúz	8	1	1	1	0	3	2
Negro	9	1	1	1	0	1	2					Choice	0	choosing the non-indicated quantity
Rozi	11	1	1	1	0	1	1						1	choosing the indicated quantity
Mázli	12	1	1	1	0	1	2
Walter	13	1	1	1	0	1	2					Preference	1	chose the large quantity more often in Phase 1
Matyi	14	1	1	1	0	1	2						2	chose the small quantity more often in Phase 1
Flamy	15	1	1	1	1	1	2						3	chose equally often between the quantities in Phase 1
Bambusz	17	1	1	1	0	1	1
Orka	18	1	1	1	0	2	1					Gender	1	female
Jamie	19	1	1	1	0	1	1						2	male
Cyndi	20	2	1	1	0	1	1
Lola	22	2	1	1	0	2	1
Brenda	23	2	1	1	0	2	1
Saphira	25	2	1	1	1	3	1
Twiggy	26	2	1	1	1	2	1
Casper	27	2	1	1	0	3	2
Joda	28	2	1	1	0	3	2
Misu	29	2	1	1	1	3	2
Füge	32	2	1	1	0	1	2
Zara	33	2	1	1	0	1	1
Zora	35	2	1	1	1	2	1
Zserbó	37	2	1	1	0	3	1
Scotch	38	2	1	1	0	1	2
Dolli	39	2	1	1	0	3	1
Vito	40	2	1	1	0	2	2
Lina	41	2	1	1	0	1	1
Szaffi	42	2	1	1	1	1	1
Lili	43	1	1	1	0	3	1
Zsigmond	44	2	1	1	1	1	2
Boni	45	2	1	1	0	1	1
Kanóc	47	2	1	1	0	3	2
Kifli	48	2	1	1	1	1	1
Mandula	49	2	1	1	1	1	2
Pandora	51	3	1	1	0	3	1
Maci	52	3	1	1	0	1	2
Marcipán	53	3	1	1	0	1	2
Zsömi	54	3	1	1	0	3	2
Redőny	55	3	1	1	1	2	2
Vackor	56	3	1	1	1	3	2
Jona	57	3	1	1	0	3	2
Lizy	58	3	1	1	0	3	1
Alfi	59	3	1	1	0	3	2
Boni	60	3	1	1	0	1	1
Borzas	61	3	1	1	0	3	2
Kessy	62	3	1	1	0	1	1
Csoki	63	3	1	1	0	1	2
Raiki	64	3	1	1	0	2	2
Csoma	65	3	1	1	0	1	2
Brúnó	66	3	1	1	0	1	2
Ada	67	3	1	1	0	1	1
Ropi	68	3	1	1	0	1	1
Mese	69	3	1	1	0	2	1
Sissy	70	3	1	1	0	1	1
Scotty	71	3	1	1	1	2	2
Lili	72	3	1	1	0	1	1
Dorka	73	3	1	1	1	3	1
	1	1	2	1	0	1	1
	2	1	2	1	0	2	1
	4	1	2	1	0	1	2
	5	1	2	1	0	2	1
	6	1	2	1	1	2	1
	7	1	2	1	0	1	1
	8	1	2	1	1	3	2
	9	1	2	1	0	1	2
	11	1	2	1	1	1	1
	12	1	2	1	1	1	2
	13	1	2	1	0	1	2
	14	1	2	1	0	1	2
	15	1	2	1	0	1	2
	17	1	2	1	0	1	1
	18	1	2	1	0	2	1
	19	1	2	1	1	1	1
	20	2	2	1	0	1	1
	22	2	2	1	0	2	1
	23	2	2	1	0	2	1
	25	2	2	1	1	3	1
	26	2	2	1	0	2	1
	27	2	2	1	1	3	2
	28	2	2	1	1	3	2
	29	2	2	1	0	3	2
	32	2	2	1	0	1	2
	33	2	2	1	1	1	1
	35	2	2	1	0	2	1
	37	2	2	1	1	3	1
	38	2	2	1	0	1	2
	39	2	2	1	1	3	1
	40	2	2	1	1	2	2
	41	2	2	1	0	1	1
	42	2	2	1	0	1	1
	43	1	2	1	1	3	1
	44	2	2	1	0	1	2
	45	2	2	1	0	1	1
	47	2	2	1	1	3	2
	48	2	2	1	0	1	1
	49	2	2	1	0	1	2
	51	3	2	1	1	3	1
	52	3	2	1	1	1	2
	53	3	2	1	0	1	2
	54	3	2	1	1	3	2
	55	3	2	1	0	2	2
	56	3	2	1	1	3	2
	57	3	2	1	1	3	2
	58	3	2	1	1	3	1
	59	3	2	1	1	3	2
	60	3	2	1	1	1	1
	61	3	2	1	1	3	2
	62	3	2	1	0	1	1
	63	3	2	1	1	1	2
	64	3	2	1	0	2	2
	65	3	2	1	1	1	2
	66	3	2	1	0	1	2
	67	3	2	1	1	1	1
	68	3	2	1	0	1	1
	69	3	2	1	0	2	1
	70	3	2	1	0	1	1
	71	3	2	1	0	2	2
	72	3	2	1	1	1	1
	73	3	2	1	0	3	1
	1	1	3	1	0	1	1
	2	1	3	1	1	2	1
	4	1	3	1	0	1	2
	5	1	3	1	1	2	1
	6	1	3	1	1	2	1
	7	1	3	1	0	1	1
	8	1	3	1	1	3	2
	9	1	3	1	0	1	2
	11	1	3	1	0	1	1
	12	1	3	1	0	1	2
	13	1	3	1	0	1	2
	14	1	3	1	0	1	2
	15	1	3	1	0	1	2
	17	1	3	1	0	1	1
	18	1	3	1	0	2	1
	19	1	3	1	0	1	1
	20	2	3	1	0	1	1
	22	2	3	1	0	2	1
	23	2	3	1	1	2	1
	25	2	3	1	0	3	1
	26	2	3	1	0	2	1
	27	2	3	1	1	3	2
	28	2	3	1	1	3	2
	29	2	3	1	0	3	2
	32	2	3	1	1	1	2
	33	2	3	1	0	1	1
	35	2	3	1	0	2	1
	37	2	3	1	1	3	1
	38	2	3	1	0	1	2
	39	2	3	1	0	3	1
	40	2	3	1	1	2	2
	41	2	3	1	1	1	1
	42	2	3	1	0	1	1
	43	1	3	1	1	3	1
	44	2	3	1	0	1	2
	45	2	3	1	0	1	1
	47	2	3	1	0	3	2
	48	2	3	1	0	1	1
	49	2	3	1	0	1	2
	51	3	3	1	1	3	1
	52	3	3	1	0	1	2
	53	3	3	1	0	1	2
	54	3	3	1	1	3	2
	55	3	3	1	1	2	2
	56	3	3	1	0	3	2
	57	3	3	1	1	3	2
	58	3	3	1	1	3	1
	59	3	3	1	0	3	2
	60	3	3	1	0	1	1
	61	3	3	1	1	3	2
	62	3	3	1	0	1	1
	63	3	3	1	0	1	2
	64	3	3	1	0	2	2
	65	3	3	1	0	1	2
	66	3	3	1	0	1	2
	67	3	3	1	0	1	1
	68	3	3	1	0	1	1
	69	3	3	1	0	2	1
	70	3	3	1	1	1	1
	71	3	3	1	0	2	2
	72	3	3	1	0	1	1
	73	3	3	1	0	3	1
	1	1	4	1	1	1	1
	2	1	4	1	0	2	1
	4	1	4	1	1	1	2
	5	1	4	1	0	2	1
	6	1	4	1	0	2	1
	7	1	4	1	1	1	1
	8	1	4	1	0	3	2
	9	1	4	1	0	1	2
	11	1	4	1	0	1	1
	12	1	4	1	0	1	2
	13	1	4	1	0	1	2
	14	1	4	1	0	1	2
	15	1	4	1	1	1	2
	17	1	4	1	1	1	1
	18	1	4	1	0	2	1
	19	1	4	1	1	1	1
	20	2	4	1	0	1	1
	22	2	4	1	0	2	1
	23	2	4	1	0	2	1
	25	2	4	1	0	3	1
	26	2	4	1	0	2	1
	27	2	4	1	1	3	2
	28	2	4	1	0	3	2
	29	2	4	1	0	3	2
	32	2	4	1	0	1	2
	33	2	4	1	0	1	1
	35	2	4	1	0	2	1
	37	2	4	1	0	3	1
	38	2	4	1	0	1	2
	39	2	4	1	0	3	1
	40	2	4	1	0	2	2
	41	2	4	1	0	1	1
	42	2	4	1	1	1	1
	43	1	4	1	0	3	1
	44	2	4	1	1	1	2
	45	2	4	1	0	1	1
	47	2	4	1	1	3	2
	48	2	4	1	1	1	1
	49	2	4	1	1	1	2
	51	3	4	1	0	3	1
	52	3	4	1	1	1	2
	53	3	4	1	0	1	2
	54	3	4	1	0	3	2
	55	3	4	1	0	2	2
	56	3	4	1	1	3	2
	57	3	4	1	0	3	2
	58	3	4	1	0	3	1
	59	3	4	1	1	3	2
	60	3	4	1	0	1	1
	61	3	4	1	0	3	2
	62	3	4	1	1	1	1
	63	3	4	1	0	1	2
	64	3	4	1	1	2	2
	65	3	4	1	0	1	2
	66	3	4	1	1	1	2
	67	3	4	1	0	1	1
	68	3	4	1	1	1	1
	69	3	4	1	0	2	1
	70	3	4	1	0	1	1
	71	3	4	1	1	2	2
	72	3	4	1	0	1	1
	73	3	4	1	1	3	1
	1	1	5	1	0	1	1
	2	1	5	1	0	2	1
	4	1	5	1	0	1	2
	5	1	5	1	0	2	1
	6	1	5	1	0	2	1
	7	1	5	1	0	1	1
	8	1	5	1	0	3	2
	9	1	5	1	1	1	2
	11	1	5	1	0	1	1
	12	1	5	1	0	1	2
	13	1	5	1	1	1	2
	14	1	5	1	0	1	2
	15	1	5	1	0	1	2
	17	1	5	1	1	1	1
	18	1	5	1	1	2	1
	19	1	5	1	0	1	1
	20	2	5	1	0	1	1
	22	2	5	1	0	2	1
	23	2	5	1	1	2	1
	25	2	5	1	0	3	1
	26	2	5	1	1	2	1
	27	2	5	1	0	3	2
	28	2	5	1	0	3	2
	29	2	5	1	1	3	2
	32	2	5	1	0	1	2
	33	2	5	1	0	1	1
	35	2	5	1	1	2	1
	37	2	5	1	0	3	1
	38	2	5	1	0	1	2
	39	2	5	1	1	3	1
	40	2	5	1	0	2	2
	41	2	5	1	0	1	1
	42	2	5	1	0	1	1
	43	1	5	1	0	3	1
	44	2	5	1	0	1	2
	45	2	5	1	0	1	1
	47	2	5	1	1	3	2
	48	2	5	1	0	1	1
	49	2	5	1	0	1	2
	51	3	5	1	0	3	1
	52	3	5	1	0	1	2
	53	3	5	1	0	1	2
	54	3	5	1	0	3	2
	55	3	5	1	0	2	2
	56	3	5	1	0	3	2
	57	3	5	1	0	3	2
	58	3	5	1	0	3	1
	59	3	5	1	0	3	2
	60	3	5	1	0	1	1
	61	3	5	1	0	3	2
	62	3	5	1	1	1	1
	63	3	5	1	0	1	2
	64	3	5	1	1	2	2
	65	3	5	1	0	1	2
	66	3	5	1	0	1	2
	67	3	5	1	0	1	1
	68	3	5	1	1	1	1
	69	3	5	1	1	2	1
	70	3	5	1	0	1	1
	71	3	5	1	0	2	2
	72	3	5	1	0	1	1
	73	3	5	1	1	3	1
	1	1	6	1	0	1	1
	2	1	6	1	1	2	1
	4	1	6	1	0	1	2
	5	1	6	1	0	2	1
	6	1	6	1	0	2	1
	7	1	6	1	0	1	1
	8	1	6	1	1	3	2
	9	1	6	1	1	1	2
	11	1	6	1	1	1	1
	12	1	6	1	1	1	2
	13	1	6	1	0	1	2
	14	1	6	1	1	1	2
	15	1	6	1	0	1	2
	17	1	6	1	0	1	1
	18	1	6	1	0	2	1
	19	1	6	1	0	1	1
	20	2	6	1	1	1	1
	22	2	6	1	1	2	1
	23	2	6	1	0	2	1
	25	2	6	1	1	3	1
	26	2	6	1	0	2	1
	27	2	6	1	0	3	2
	28	2	6	1	1	3	2
	29	2	6	1	1	3	2
	32	2	6	1	1	1	2
	33	2	6	1	1	1	1
	35	2	6	1	0	2	1
	37	2	6	1	1	3	1
	38	2	6	1	0	1	2
	39	2	6	1	1	3	1
	40	2	6	1	0	2	2
	41	2	6	1	1	1	1
	42	2	6	1	0	1	1
	43	1	6	1	1	3	1
	44	2	6	1	0	1	2
	45	2	6	1	0	1	1
	47	2	6	1	0	3	2
	48	2	6	1	0	1	1
	49	2	6	1	0	1	2
	51	3	6	1	1	3	1
	52	3	6	1	0	1	2
	53	3	6	1	1	1	2
	54	3	6	1	1	3	2
	55	3	6	1	0	2	2
	56	3	6	1	0	3	2
	57	3	6	1	1	3	2
	58	3	6	1	1	3	1
	59	3	6	1	1	3	2
	60	3	6	1	1	1	1
	61	3	6	1	1	3	2
	62	3	6	1	0	1	1
	63	3	6	1	1	1	2
	64	3	6	1	0	2	2
	65	3	6	1	0	1	2
	66	3	6	1	1	1	2
	67	3	6	1	1	1	1
	68	3	6	1	0	1	1
	69	3	6	1	1	2	1
	70	3	6	1	1	1	1
	71	3	6	1	0	2	2
	72	3	6	1	0	1	1
	73	3	6	1	0	3	1
	1	1	7	2	0	1	1
	2	1	7	2	0	2	1
	4	1	7	2	0	1	2
	5	1	7	2	1	2	1
	6	1	7	2	1	2	1
	7	1	7	2	1	1	1
	8	1	7	2	1	3	2
	9	1	7	2	1	1	2
	11	1	7	2	1	1	1
	12	1	7	2	1	1	2
	13	1	7	2	1	1	2
	14	1	7	2	1	1	2
	15	1	7	2	1	1	2
	17	1	7	2	0	1	1
	18	1	7	2	1	2	1
	19	1	7	2	0	1	1
	20	2	7	2	0	1	1
	22	2	7	2	1	2	1
	23	2	7	2	0	2	1
	25	2	7	2	0	3	1
	26	2	7	2	1	2	1
	27	2	7	2	0	3	2
	28	2	7	2	0	3	2
	29	2	7	2	1	3	2
	32	2	7	2	0	1	2
	33	2	7	2	0	1	1
	35	2	7	2	0	2	1
	37	2	7	2	0	3	1
	38	2	7	2	1	1	2
	39	2	7	2	1	3	1
	40	2	7	2	1	2	2
	41	2	7	2	1	1	1
	42	2	7	2	0	1	1
	43	1	7	2	1	3	1
	44	2	7	2	0	1	2
	45	2	7	2	0	1	1
	47	2	7	2	1	3	2
	48	2	7	2	0	1	1
	49	2	7	2	0	1	2
	51	3	7	2	0	3	1
	52	3	7	2	0	1	2
	53	3	7	2	1	1	2
	54	3	7	2	1	3	2
	55	3	7	2	1	2	2
	56	3	7	2	0	3	2
	57	3	7	2	1	3	2
	58	3	7	2	1	3	1
	59	3	7	2	0	3	2
	60	3	7	2	0	1	1
	61	3	7	2	0	3	2
	62	3	7	2	0	1	1
	63	3	7	2	1	1	2
	64	3	7	2	1	2	2
	65	3	7	2	1	1	2
	66	3	7	2	1	1	2
	67	3	7	2	0	1	1
	68	3	7	2	0	1	1
	69	3	7	2	1	2	1
	70	3	7	2	1	1	1
	71	3	7	2	0	2	2
	72	3	7	2	0	1	1
	73	3	7	2	1	3	1
	1	1	8	2	0	1	1
	2	1	8	2	0	2	1
	4	1	8	2	1	1	2
	5	1	8	2	1	2	1
	6	1	8	2	1	2	1
	7	1	8	2	0	1	1
	8	1	8	2	1	3	2
	9	1	8	2	1	1	2
	11	1	8	2	1	1	1
	12	1	8	2	1	1	2
	13	1	8	2	0	1	2
	14	1	8	2	1	1	2
	15	1	8	2	1	1	2
	17	1	8	2	1	1	1
	18	1	8	2	1	2	1
	19	1	8	2	1	1	1
	20	2	8	2	0	1	1
	22	2	8	2	1	2	1
	23	2	8	2	1	2	1
	25	2	8	2	1	3	1
	26	2	8	2	0	2	1
	27	2	8	2	1	3	2
	28	2	8	2	1	3	2
	29	2	8	2	1	3	2
	32	2	8	2	1	1	2
	33	2	8	2	0	1	1
	35	2	8	2	0	2	1
	37	2	8	2	1	3	1
	38	2	8	2	1	1	2
	39	2	8	2	0	3	1
	40	2	8	2	1	2	2
	41	2	8	2	1	1	1
	42	2	8	2	1	1	1
	43	1	8	2	0	3	1
	44	2	8	2	1	1	2
	45	2	8	2	0	1	1
	47	2	8	2	0	3	2
	48	2	8	2	1	1	1
	49	2	8	2	1	1	2
	51	3	8	2	1	3	1
	52	3	8	2	0	1	2
	53	3	8	2	0	1	2
	54	3	8	2	0	3	2
	55	3	8	2	1	2	2
	56	3	8	2	0	3	2
	57	3	8	2	0	3	2
	58	3	8	2	0	3	1
	59	3	8	2	1	3	2
	60	3	8	2	1	1	1
	61	3	8	2	0	3	2
	62	3	8	2	0	1	1
	63	3	8	2	0	1	2
	64	3	8	2	1	2	2
	65	3	8	2	0	1	2
	66	3	8	2	1	1	2
	67	3	8	2	1	1	1
	68	3	8	2	1	1	1
	69	3	8	2	0	2	1
	70	3	8	2	0	1	1
	71	3	8	2	1	2	2
	72	3	8	2	1	1	1
	73	3	8	2	1	3	1
	1	1	9	2	0	1	1
	2	1	9	2	1	2	1
	4	1	9	2	1	1	2
	5	1	9	2	1	2	1
	6	1	9	2	1	2	1
	7	1	9	2	0	1	1
	8	1	9	2	1	3	2
	9	1	9	2	1	1	2
	11	1	9	2	1	1	1
	12	1	9	2	1	1	2
	13	1	9	2	1	1	2
	14	1	9	2	1	1	2
	15	1	9	2	1	1	2
	17	1	9	2	1	1	1
	18	1	9	2	1	2	1
	19	1	9	2	1	1	1
	20	2	9	2	0	1	1
	22	2	9	2	0	2	1
	23	2	9	2	1	2	1
	25	2	9	2	0	3	1
	26	2	9	2	0	2	1
	27	2	9	2	1	3	2
	28	2	9	2	0	3	2
	29	2	9	2	0	3	2
	32	2	9	2	1	1	2
	33	2	9	2	0	1	1
	35	2	9	2	1	2	1
	37	2	9	2	0	3	1
	38	2	9	2	0	1	2
	39	2	9	2	0	3	1
	40	2	9	2	0	2	2
	41	2	9	2	0	1	1
	42	2	9	2	1	1	1
	43	1	9	2	1	3	1
	44	2	9	2	0	1	2
	45	2	9	2	0	1	1
	47	2	9	2	1	3	2
	48	2	9	2	0	1	1
	49	2	9	2	1	1	2
	51	3	9	2	1	3	1
	52	3	9	2	1	1	2
	53	3	9	2	0	1	2
	54	3	9	2	1	3	2
	55	3	9	2	1	2	2
	56	3	9	2	0	3	2
	57	3	9	2	0	3	2
	58	3	9	2	0	3	1
	59	3	9	2	0	3	2
	60	3	9	2	0	1	1
	61	3	9	2	0	3	2
	62	3	9	2	1	1	1
	63	3	9	2	0	1	2
	64	3	9	2	1	2	2
	65	3	9	2	0	1	2
	66	3	9	2	0	1	2
	67	3	9	2	1	1	1
	68	3	9	2	1	1	1
	69	3	9	2	0	2	1
	70	3	9	2	0	1	1
	71	3	9	2	1	2	2
	72	3	9	2	0	1	1
	73	3	9	2	1	3	1
	1	1	10	2	0	1	1
	2	1	10	2	0	2	1
	4	1	10	2	0	1	2
	5	1	10	2	1	2	1
	6	1	10	2	1	2	1
	7	1	10	2	1	1	1
	8	1	10	2	1	3	2
	9	1	10	2	1	1	2
	11	1	10	2	1	1	1
	12	1	10	2	1	1	2
	13	1	10	2	1	1	2
	14	1	10	2	1	1	2
	15	1	10	2	1	1	2
	17	1	10	2	1	1	1
	18	1	10	2	0	2	1
	19	1	10	2	1	1	1
	20	2	10	2	0	1	1
	22	2	10	2	1	2	1
	23	2	10	2	0	2	1
	25	2	10	2	1	3	1
	26	2	10	2	1	2	1
	27	2	10	2	0	3	2
	28	2	10	2	1	3	2
	29	2	10	2	1	3	2
	32	2	10	2	0	1	2
	33	2	10	2	1	1	1
	35	2	10	2	0	2	1
	37	2	10	2	0	3	1
	38	2	10	2	0	1	2
	39	2	10	2	1	3	1
	40	2	10	2	0	2	2
	41	2	10	2	1	1	1
	42	2	10	2	0	1	1
	43	1	10	2	1	3	1
	44	2	10	2	0	1	2
	45	2	10	2	0	1	1
	47	2	10	2	0	3	2
	48	2	10	2	0	1	1
	49	2	10	2	0	1	2
	51	3	10	2	1	3	1
	52	3	10	2	1	1	2
	53	3	10	2	0	1	2
	54	3	10	2	1	3	2
	55	3	10	2	1	2	2
	56	3	10	2	1	3	2
	57	3	10	2	1	3	2
	58	3	10	2	1	3	1
	59	3	10	2	0	3	2
	60	3	10	2	0	1	1
	61	3	10	2	0	3	2
	62	3	10	2	0	1	1
	63	3	10	2	1	1	2
	64	3	10	2	0	2	2
	65	3	10	2	0	1	2
	66	3	10	2	1	1	2
	67	3	10	2	0	1	1
	68	3	10	2	0	1	1
	69	3	10	2	1	2	1
	70	3	10	2	1	1	1
	71	3	10	2	0	2	2
	72	3	10	2	1	1	1
	73	3	10	2	0	3	1
	1	1	11	2	0	1	1
	2	1	11	2	1	2	1
	4	1	11	2	0	1	2
	5	1	11	2	1	2	1
	6	1	11	2	1	2	1
	7	1	11	2	1	1	1
	8	1	11	2	1	3	2
	9	1	11	2	1	1	2
	11	1	11	2	1	1	1
	12	1	11	2	0	1	2
	13	1	11	2	1	1	2
	14	1	11	2	1	1	2
	15	1	11	2	0	1	2
	17	1	11	2	0	1	1
	18	1	11	2	1	2	1
	19	1	11	2	1	1	1
	20	2	11	2	0	1	1
	22	2	11	2	0	2	1
	23	2	11	2	0	2	1
	25	2	11	2	0	3	1
	26	2	11	2	1	2	1
	27	2	11	2	0	3	2
	28	2	11	2	0	3	2
	29	2	11	2	0	3	2
	32	2	11	2	0	1	2
	33	2	11	2	1	1	1
	35	2	11	2	0	2	1
	37	2	11	2	0	3	1
	38	2	11	2	0	1	2
	39	2	11	2	0	3	1
	40	2	11	2	0	2	2
	41	2	11	2	0	1	1
	42	2	11	2	0	1	1
	43	1	11	2	1	3	1
	44	2	11	2	0	1	2
	45	2	11	2	0	1	1
	47	2	11	2	0	3	2
	48	2	11	2	0	1	1
	49	2	11	2	0	1	2
	51	3	11	2	0	3	1
	52	3	11	2	0	1	2
	53	3	11	2	1	1	2
	54	3	11	2	1	3	2
	55	3	11	2	1	2	2
	56	3	11	2	0	3	2
	57	3	11	2	0	3	2
	58	3	11	2	1	3	1
	59	3	11	2	0	3	2
	60	3	11	2	1	1	1
	61	3	11	2	1	3	2
	62	3	11	2	0	1	1
	63	3	11	2	1	1	2
	64	3	11	2	1	2	2
	65	3	11	2	1	1	2
	66	3	11	2	0	1	2
	67	3	11	2	0	1	1
	68	3	11	2	0	1	1
	69	3	11	2	1	2	1
	70	3	11	2	1	1	1
	71	3	11	2	0	2	2
	72	3	11	2	0	1	1
	73	3	11	2	0	3	1
	1	1	12	2	0	1	1
	2	1	12	2	0	2	1
	4	1	12	2	1	1	2
	5	1	12	2	1	2	1
	6	1	12	2	1	2	1
	7	1	12	2	0	1	1
	8	1	12	2	1	3	2
	9	1	12	2	1	1	2
	11	1	12	2	1	1	1
	12	1	12	2	1	1	2
	13	1	12	2	0	1	2
	14	1	12	2	1	1	2
	15	1	12	2	1	1	2
	17	1	12	2	1	1	1
	18	1	12	2	1	2	1
	19	1	12	2	1	1	1
	20	2	12	2	1	1	1
	22	2	12	2	1	2	1
	23	2	12	2	1	2	1
	25	2	12	2	0	3	1
	26	2	12	2	1	2	1
	27	2	12	2	1	3	2
	28	2	12	2	1	3	2
	29	2	12	2	0	3	2
	32	2	12	2	1	1	2
	33	2	12	2	0	1	1
	35	2	12	2	1	2	1
	37	2	12	2	1	3	1
	38	2	12	2	0	1	2
	39	2	12	2	0	3	1
	40	2	12	2	1	2	2
	41	2	12	2	0	1	1
	42	2	12	2	1	1	1
	43	1	12	2	1	3	1
	44	2	12	2	1	1	2
	45	2	12	2	0	1	1
	47	2	12	2	1	3	2
	48	2	12	2	1	1	1
	49	2	12	2	1	1	2
	51	3	12	2	0	3	1
	52	3	12	2	1	1	2
	53	3	12	2	0	1	2
	54	3	12	2	1	3	2
	55	3	12	2	1	2	2
	56	3	12	2	0	3	2
	57	3	12	2	0	3	2
	58	3	12	2	1	3	1
	59	3	12	2	1	3	2
	60	3	12	2	1	1	1
	61	3	12	2	0	3	2
	62	3	12	2	0	1	1
	63	3	12	2	1	1	2
	64	3	12	2	1	2	2
	65	3	12	2	0	1	2
	66	3	12	2	1	1	2
	67	3	12	2	1	1	1
	68	3	12	2	1	1	1
	69	3	12	2	0	2	1
	70	3	12	2	0	1	1
	71	3	12	2	1	2	2
	72	3	12	2	1	1	1
	73	3	12	2	1	3	1
Kacifánt	74	4	1	1	0	1	1
Faust	75	4	1	1	0	1	2
Nico	76	4	1	1	1	3	2
Teo	77	4	1	1	0	1	2
Chéri	78	4	1	1	1	3	1
Kiki	79	4	1	1	0	2	2
Alma	80	4	1	1	1	1	2
Rock	81	4	1	1	0	1	1
Borisz	82	4	1	1	0	1	2
Helyes	83	4	1	1	0	2	2
Bodza	84	4	1	1	0	1	1
Boe	85	4	1	1	0	1	2
Bátor	86	4	1	1	0	2	2
Bell	87	4	1	1	0	1	1
Lángos	88	4	1	1	0	1	1
Vilkas	89	4	1	1	0	1	2
Pancho	90	4	1	1	1	2	2
	74	4	2	1	1	1	1
	75	4	2	1	0	1	2
	76	4	2	1	0	3	2
	77	4	2	1	0	1	2
	78	4	2	1	0	3	1
	79	4	2	1	0	2	2
	80	4	2	1	0	1	2
	81	4	2	1	0	1	1
	82	4	2	1	1	1	2
	83	4	2	1	0	2	2
	84	4	2	1	0	1	1
	85	4	2	1	0	1	2
	86	4	2	1	0	2	2
	87	4	2	1	1	1	1
	88	4	2	1	0	1	1
	89	4	2	1	0	1	2
	90	4	2	1	0	2	2
	74	4	3	1	0	1	1
	75	4	3	1	0	1	2
	76	4	3	1	0	3	2
	77	4	3	1	0	1	2
	78	4	3	1	0	3	1
	79	4	3	1	0	2	2
	80	4	3	1	0	1	2
	81	4	3	1	0	1	1
	82	4	3	1	0	1	2
	83	4	3	1	1	2	2
	84	4	3	1	0	1	1
	85	4	3	1	0	1	2
	86	4	3	1	1	2	2
	87	4	3	1	0	1	1
	88	4	3	1	0	1	1
	89	4	3	1	1	1	2
	90	4	3	1	0	2	2
	74	4	4	1	0	1	1
	75	4	4	1	1	1	2
	76	4	4	1	1	3	2
	77	4	4	1	0	1	2
	78	4	4	1	1	3	1
	79	4	4	1	1	2	2
	80	4	4	1	1	1	2
	81	4	4	1	0	1	1
	82	4	4	1	0	1	2
	83	4	4	1	0	2	2
	84	4	4	1	1	1	1
	85	4	4	1	0	1	2
	86	4	4	1	0	2	2
	87	4	4	1	0	1	1
	88	4	4	1	1	1	1
	89	4	4	1	0	1	2
	90	4	4	1	0	2	2
	74	4	5	1	0	1	1
	75	4	5	1	1	1	2
	76	4	5	1	1	3	2
	77	4	5	1	0	1	2
	78	4	5	1	1	3	1
	79	4	5	1	0	2	2
	80	4	5	1	0	1	2
	81	4	5	1	1	1	1
	82	4	5	1	0	1	2
	83	4	5	1	0	2	2
	84	4	5	1	0	1	1
	85	4	5	1	0	1	2
	86	4	5	1	0	2	2
	87	4	5	1	0	1	1
	88	4	5	1	1	1	1
	89	4	5	1	0	1	2
	90	4	5	1	1	2	2
	74	4	6	1	1	1	1
	75	4	6	1	0	1	2
	76	4	6	1	0	3	2
	77	4	6	1	1	1	2
	78	4	6	1	0	3	1
	79	4	6	1	0	2	2
	80	4	6	1	0	1	2
	81	4	6	1	0	1	1
	82	4	6	1	1	1	2
	83	4	6	1	0	2	2
	84	4	6	1	0	1	1
	85	4	6	1	0	1	2
	86	4	6	1	0	2	2
	87	4	6	1	1	1	1
	88	4	6	1	0	1	1
	89	4	6	1	0	1	2
	90	4	6	1	0	2	2
	74	4	7	2	1	1	1
	75	4	7	2	0	1	2
	76	4	7	2	0	3	2
	77	4	7	2	0	1	2
	78	4	7	2	0	3	1
	79	4	7	2	1	2	2
	80	4	7	2	0	1	2
	81	4	7	2	0	1	1
	82	4	7	2	0	1	2
	83	4	7	2	1	2	2
	84	4	7	2	0	1	1
	85	4	7	2	0	1	2
	86	4	7	2	0	2	2
	87	4	7	2	1	1	1
	88	4	7	2	0	1	1
	89	4	7	2	0	1	2
	90	4	7	2	0	2	2
	74	4	8	2	1	1	1
	75	4	8	2	0	1	2
	76	4	8	2	1	3	2
	77	4	8	2	1	1	2
	78	4	8	2	1	3	1
	79	4	8	2	0	2	2
	80	4	8	2	0	1	2
	81	4	8	2	1	1	1
	82	4	8	2	1	1	2
	83	4	8	2	0	2	2
	84	4	8	2	1	1	1
	85	4	8	2	0	1	2
	86	4	8	2	0	2	2
	87	4	8	2	0	1	1
	88	4	8	2	1	1	1
	89	4	8	2	0	1	2
	90	4	8	2	1	2	2
	74	4	9	2	0	1	1
	75	4	9	2	1	1	2
	76	4	9	2	1	3	2
	77	4	9	2	0	1	2
	78	4	9	2	0	3	1
	79	4	9	2	1	2	2
	80	4	9	2	0	1	2
	81	4	9	2	0	1	1
	82	4	9	2	0	1	2
	83	4	9	2	1	2	2
	84	4	9	2	1	1	1
	85	4	9	2	1	1	2
	86	4	9	2	0	2	2
	87	4	9	2	0	1	1
	88	4	9	2	1	1	1
	89	4	9	2	1	1	2
	90	4	9	2	0	2	2
	74	4	10	2	1	1	1
	75	4	10	2	0	1	2
	76	4	10	2	0	3	2
	77	4	10	2	0	1	2
	78	4	10	2	0	3	1
	79	4	10	2	1	2	2
	80	4	10	2	1	1	2
	81	4	10	2	0	1	1
	82	4	10	2	0	1	2
	83	4	10	2	1	2	2
	84	4	10	2	1	1	1
	85	4	10	2	0	1	2
	86	4	10	2	1	2	2
	87	4	10	2	1	1	1
	88	4	10	2	0	1	1
	89	4	10	2	1	1	2
	90	4	10	2	1	2	2
	74	4	11	2	1	1	1
	75	4	11	2	0	1	2
	76	4	11	2	0	3	2
	77	4	11	2	0	1	2
	78	4	11	2	0	3	1
	79	4	11	2	1	2	2
	80	4	11	2	1	1	2
	81	4	11	2	0	1	1
	82	4	11	2	0	1	2
	83	4	11	2	0	2	2
	84	4	11	2	0	1	1
	85	4	11	2	0	1	2
	86	4	11	2	0	2	2
	87	4	11	2	1	1	1
	88	4	11	2	0	1	1
	89	4	11	2	0	1	2
	90	4	11	2	0	2	2
	74	4	12	2	0	1	1
	75	4	12	2	0	1	2
	76	4	12	2	0	3	2
	77	4	12	2	1	1	2
	78	4	12	2	0	3	1
	79	4	12	2	1	2	2
	80	4	12	2	0	1	2
	81	4	12	2	1	1	1
	82	4	12	2	1	1	2
	83	4	12	2	0	2	2
	84	4	12	2	0	1	1
	85	4	12	2	1	1	2
	86	4	12	2	1	2	2
	87	4	12	2	0	1	1
	88	4	12	2	1	1	1
	89	4	12	2	1	1	2
	90	4	12	2	0	2	2

## Sheet: Subjects sort by initial choice
Chose the large quantity more often in Phase 1 (small=1)								Chose the small quantity more often in Phase 1 (large =1)								Chose equally often between the quantities in Phase 1 (small=1)							0	nem-jelzett mennyiség választása
																							1	jelzett mennyiség választása
Name	Subject	Condition	Trial	Phase	Choice			Name	Subject	Condition	Trial	Phase	Choice			Name	Subject	Condition	Trial	Phase	Choice
Zizi	1	1	1	1	0			Csele	2	1	1	1	0			Bendegúz	8	1	1	1	0
Bodor	4	1	1	1	1			Gyurma	5	1	1	1	0			Saphira	25	2	1	1	1
Kira	7	1	1	1	1			Lili	6	1	1	1	0			Casper	27	2	1	1	0
Negro	9	1	1	1	0			Orka	18	1	1	1	0			Joda	28	2	1	1	0
Rozi	11	1	1	1	0			Lola	22	2	1	1	0			Misu	29	2	1	1	1
Mázli	12	1	1	1	0			Brenda	23	2	1	1	0			Zserbó	37	2	1	1	0
Walter	13	1	1	1	0			Twiggy	26	2	1	1	1			Dolli	39	2	1	1	0
Matyi	14	1	1	1	0			Zora	35	2	1	1	1			Lili	43	1	1	1	0
Flamy	15	1	1	1	1			Vito	40	2	1	1	0			Kanóc	47	2	1	1	0
Bambusz	17	1	1	1	0			Redőny	55	3	1	1	1			Pandora	51	3	1	1	0
Jamie	19	1	1	1	0			Raiki	64	3	1	1	0			Zsömi	54	3	1	1	0
Cyndi	20	2	1	1	0			Mese	69	3	1	1	0			Vackor	56	3	1	1	1
Füge	32	2	1	1	0			Scotty	71	3	1	1	1			Jona	57	3	1	1	0
Zara	33	2	1	1	0				2	1	2	1	0			Lizy	58	3	1	1	0
Scotch	38	2	1	1	0				5	1	2	1	0			Alfi	59	3	1	1	0
Lina	41	2	1	1	0				6	1	2	1	1			Borzas	61	3	1	1	0
Szaffi	42	2	1	1	1				18	1	2	1	0			Dorka	73	3	1	1	1
Zsigmond	44	2	1	1	1				22	2	2	1	0				8	1	2	1	1
Boni	45	2	1	1	0				23	2	2	1	0				25	2	2	1	1
Kifli	48	2	1	1	1				26	2	2	1	0				27	2	2	1	1
Mandula	49	2	1	1	1				35	2	2	1	0				28	2	2	1	1
Maci	52	3	1	1	0				40	2	2	1	1				29	2	2	1	0
Marcipán	53	3	1	1	0				55	3	2	1	0				37	2	2	1	1
Boni	60	3	1	1	0				64	3	2	1	0				39	2	2	1	1
Kessy	62	3	1	1	0				69	3	2	1	0				43	1	2	1	1
Csoki	63	3	1	1	0				71	3	2	1	0				47	2	2	1	1
Csoma	65	3	1	1	0				2	1	3	1	1				51	3	2	1	1
Brúnó	66	3	1	1	0				5	1	3	1	1				54	3	2	1	1
Ada	67	3	1	1	0				6	1	3	1	1				56	3	2	1	1
Ropi	68	3	1	1	0				18	1	3	1	0				57	3	2	1	1
Sissy	70	3	1	1	0				22	2	3	1	0				58	3	2	1	1
Lili	72	3	1	1	0				23	2	3	1	1				59	3	2	1	1
	1	1	2	1	0				26	2	3	1	0				61	3	2	1	1
	4	1	2	1	0				35	2	3	1	0				73	3	2	1	0
	7	1	2	1	0				40	2	3	1	1				8	1	3	1	1
	9	1	2	1	0				55	3	3	1	1				25	2	3	1	0
	11	1	2	1	1				64	3	3	1	0				27	2	3	1	1
	12	1	2	1	1				69	3	3	1	0				28	2	3	1	1
	13	1	2	1	0				71	3	3	1	0				29	2	3	1	0
	14	1	2	1	0				2	1	4	1	0				37	2	3	1	1
	15	1	2	1	0				5	1	4	1	0				39	2	3	1	0
	17	1	2	1	0				6	1	4	1	0				43	1	3	1	1
	19	1	2	1	1				18	1	4	1	0				47	2	3	1	0
	20	2	2	1	0				22	2	4	1	0				51	3	3	1	1
	32	2	2	1	0				23	2	4	1	0				54	3	3	1	1
	33	2	2	1	1				26	2	4	1	0				56	3	3	1	0
	38	2	2	1	0				35	2	4	1	0				57	3	3	1	1
	41	2	2	1	0				40	2	4	1	0				58	3	3	1	1
	42	2	2	1	0				55	3	4	1	0				59	3	3	1	0
	44	2	2	1	0				64	3	4	1	1				61	3	3	1	1
	45	2	2	1	0				69	3	4	1	0				73	3	3	1	0
	48	2	2	1	0				71	3	4	1	1				8	1	4	1	0
	49	2	2	1	0				2	1	5	1	0				25	2	4	1	0
	52	3	2	1	1				5	1	5	1	0				27	2	4	1	1
	53	3	2	1	0				6	1	5	1	0				28	2	4	1	0
	60	3	2	1	1				18	1	5	1	1				29	2	4	1	0
	62	3	2	1	0				22	2	5	1	0				37	2	4	1	0
	63	3	2	1	1				23	2	5	1	1				39	2	4	1	0
	65	3	2	1	1				26	2	5	1	1				43	1	4	1	0
	66	3	2	1	0				35	2	5	1	1				47	2	4	1	1
	67	3	2	1	1				40	2	5	1	0				51	3	4	1	0
	68	3	2	1	0				55	3	5	1	0				54	3	4	1	0
	70	3	2	1	0				64	3	5	1	1				56	3	4	1	1
	72	3	2	1	1				69	3	5	1	1				57	3	4	1	0
	1	1	3	1	0				71	3	5	1	0				58	3	4	1	0
	4	1	3	1	0				2	1	6	1	1				59	3	4	1	1
	7	1	3	1	0				5	1	6	1	0				61	3	4	1	0
	9	1	3	1	0				6	1	6	1	0				73	3	4	1	1
	11	1	3	1	0				18	1	6	1	0				8	1	5	1	0
	12	1	3	1	0				22	2	6	1	1				25	2	5	1	0
	13	1	3	1	0				23	2	6	1	0				27	2	5	1	0
	14	1	3	1	0				26	2	6	1	0				28	2	5	1	0
	15	1	3	1	0				35	2	6	1	0				29	2	5	1	1
	17	1	3	1	0				40	2	6	1	0				37	2	5	1	0
	19	1	3	1	0				55	3	6	1	0				39	2	5	1	1
	20	2	3	1	0				64	3	6	1	0				43	1	5	1	0
	32	2	3	1	1				69	3	6	1	1				47	2	5	1	1
	33	2	3	1	0				71	3	6	1	0				51	3	5	1	0
	38	2	3	1	0				2	1	7	2	0				54	3	5	1	0
	41	2	3	1	1				5	1	7	2	1				56	3	5	1	0
	42	2	3	1	0				6	1	7	2	1				57	3	5	1	0
	44	2	3	1	0				18	1	7	2	1				58	3	5	1	0
	45	2	3	1	0				22	2	7	2	1				59	3	5	1	0
	48	2	3	1	0				23	2	7	2	0				61	3	5	1	0
	49	2	3	1	0				26	2	7	2	1				73	3	5	1	1
	52	3	3	1	0				35	2	7	2	0				8	1	6	1	1
	53	3	3	1	0				40	2	7	2	1				25	2	6	1	1
	60	3	3	1	0				55	3	7	2	1				27	2	6	1	0
	62	3	3	1	0				64	3	7	2	1				28	2	6	1	1
	63	3	3	1	0				69	3	7	2	1				29	2	6	1	1
	65	3	3	1	0				71	3	7	2	0				37	2	6	1	1
	66	3	3	1	0				2	1	8	2	0				39	2	6	1	1
	67	3	3	1	0				5	1	8	2	1				43	1	6	1	1
	68	3	3	1	0				6	1	8	2	1				47	2	6	1	0
	70	3	3	1	1				18	1	8	2	1				51	3	6	1	1
	72	3	3	1	0				22	2	8	2	1				54	3	6	1	1
	1	1	4	1	1				23	2	8	2	1				56	3	6	1	0
	4	1	4	1	1				26	2	8	2	0				57	3	6	1	1
	7	1	4	1	1				35	2	8	2	0				58	3	6	1	1
	9	1	4	1	0				40	2	8	2	1				59	3	6	1	1
	11	1	4	1	0				55	3	8	2	1				61	3	6	1	1
	12	1	4	1	0				64	3	8	2	1				73	3	6	1	0
	13	1	4	1	0				69	3	8	2	0				8	1	7	2	1
	14	1	4	1	0				71	3	8	2	1				25	2	7	2	0
	15	1	4	1	1				2	1	9	2	1				27	2	7	2	0
	17	1	4	1	1				5	1	9	2	1				28	2	7	2	0
	19	1	4	1	1				6	1	9	2	1				29	2	7	2	1
	20	2	4	1	0				18	1	9	2	1				37	2	7	2	0
	32	2	4	1	0				22	2	9	2	0				39	2	7	2	1
	33	2	4	1	0				23	2	9	2	1				43	1	7	2	1
	38	2	4	1	0				26	2	9	2	0				47	2	7	2	1
	41	2	4	1	0				35	2	9	2	1				51	3	7	2	0
	42	2	4	1	1				40	2	9	2	0				54	3	7	2	1
	44	2	4	1	1				55	3	9	2	1				56	3	7	2	0
	45	2	4	1	0				64	3	9	2	1				57	3	7	2	1
	48	2	4	1	1				69	3	9	2	0				58	3	7	2	1
	49	2	4	1	1				71	3	9	2	1				59	3	7	2	0
	52	3	4	1	1				2	1	10	2	0				61	3	7	2	0
	53	3	4	1	0				5	1	10	2	1				73	3	7	2	1
	60	3	4	1	0				6	1	10	2	1				8	1	8	2	1
	62	3	4	1	1				18	1	10	2	0				25	2	8	2	1
	63	3	4	1	0				22	2	10	2	1				27	2	8	2	1
	65	3	4	1	0				23	2	10	2	0				28	2	8	2	1
	66	3	4	1	1				26	2	10	2	1				29	2	8	2	1
	67	3	4	1	0				35	2	10	2	0				37	2	8	2	1
	68	3	4	1	1				40	2	10	2	0				39	2	8	2	0
	70	3	4	1	0				55	3	10	2	1				43	1	8	2	0
	72	3	4	1	0				64	3	10	2	0				47	2	8	2	0
	1	1	5	1	0				69	3	10	2	1				51	3	8	2	1
	4	1	5	1	0				71	3	10	2	0				54	3	8	2	0
	7	1	5	1	0				2	1	11	2	1				56	3	8	2	0
	9	1	5	1	1				5	1	11	2	1				57	3	8	2	0
	11	1	5	1	0				6	1	11	2	1				58	3	8	2	0
	12	1	5	1	0				18	1	11	2	1				59	3	8	2	1
	13	1	5	1	1				22	2	11	2	0				61	3	8	2	0
	14	1	5	1	0				23	2	11	2	0				73	3	8	2	1
	15	1	5	1	0				26	2	11	2	1				8	1	9	2	1
	17	1	5	1	1				35	2	11	2	0				25	2	9	2	0
	19	1	5	1	0				40	2	11	2	0				27	2	9	2	1
	20	2	5	1	0				55	3	11	2	1				28	2	9	2	0
	32	2	5	1	0				64	3	11	2	1				29	2	9	2	0
	33	2	5	1	0				69	3	11	2	1				37	2	9	2	0
	38	2	5	1	0				71	3	11	2	0				39	2	9	2	0
	41	2	5	1	0				2	1	12	2	0				43	1	9	2	1
	42	2	5	1	0				5	1	12	2	1				47	2	9	2	1
	44	2	5	1	0				6	1	12	2	1				51	3	9	2	1
	45	2	5	1	0				18	1	12	2	1				54	3	9	2	1
	48	2	5	1	0				22	2	12	2	1				56	3	9	2	0
	49	2	5	1	0				23	2	12	2	1				57	3	9	2	0
	52	3	5	1	0				26	2	12	2	1				58	3	9	2	0
	53	3	5	1	0				35	2	12	2	1				59	3	9	2	0
	60	3	5	1	0				40	2	12	2	1				61	3	9	2	0
	62	3	5	1	1				55	3	12	2	1				73	3	9	2	1
	63	3	5	1	0				64	3	12	2	1				8	1	10	2	1
	65	3	5	1	0				69	3	12	2	0				25	2	10	2	1
	66	3	5	1	0				71	3	12	2	1				27	2	10	2	0
	67	3	5	1	0			Kiki	79	4	1	1	0				28	2	10	2	1
	68	3	5	1	1			Helyes	83	4	1	1	0				29	2	10	2	1
	70	3	5	1	0			Bátor	86	4	1	1	0				37	2	10	2	0
	72	3	5	1	0			Pancho	90	4	1	1	1				39	2	10	2	1
	1	1	6	1	0				79	4	2	1	0				43	1	10	2	1
	4	1	6	1	0				83	4	2	1	0				47	2	10	2	0
	7	1	6	1	0				86	4	2	1	0				51	3	10	2	1
	9	1	6	1	1				90	4	2	1	0				54	3	10	2	1
	11	1	6	1	1				79	4	3	1	0				56	3	10	2	1
	12	1	6	1	1				83	4	3	1	1				57	3	10	2	1
	13	1	6	1	0				86	4	3	1	1				58	3	10	2	1
	14	1	6	1	1				90	4	3	1	0				59	3	10	2	0
	15	1	6	1	0				79	4	4	1	1				61	3	10	2	0
	17	1	6	1	0				83	4	4	1	0				73	3	10	2	0
	19	1	6	1	0				86	4	4	1	0				8	1	11	2	1
	20	2	6	1	1				90	4	4	1	0				25	2	11	2	0
	32	2	6	1	1				79	4	5	1	0				27	2	11	2	0
	33	2	6	1	1				83	4	5	1	0				28	2	11	2	0
	38	2	6	1	0				86	4	5	1	0				29	2	11	2	0
	41	2	6	1	1				90	4	5	1	1				37	2	11	2	0
	42	2	6	1	0				79	4	6	1	0				39	2	11	2	0
	44	2	6	1	0				83	4	6	1	0				43	1	11	2	1
	45	2	6	1	0				86	4	6	1	0				47	2	11	2	0
	48	2	6	1	0				90	4	6	1	0				51	3	11	2	0
	49	2	6	1	0				79	4	7	2	1				54	3	11	2	1
	52	3	6	1	0				83	4	7	2	1				56	3	11	2	0
	53	3	6	1	1				86	4	7	2	0				57	3	11	2	0
	60	3	6	1	1				90	4	7	2	0				58	3	11	2	1
	62	3	6	1	0				79	4	8	2	0				59	3	11	2	0
	63	3	6	1	1				83	4	8	2	0				61	3	11	2	1
	65	3	6	1	0				86	4	8	2	0				73	3	11	2	0
	66	3	6	1	1				90	4	8	2	1				8	1	12	2	1
	67	3	6	1	1				79	4	9	2	1				25	2	12	2	0
	68	3	6	1	0				83	4	9	2	1				27	2	12	2	1
	70	3	6	1	1				86	4	9	2	0				28	2	12	2	1
	72	3	6	1	0				90	4	9	2	0				29	2	12	2	0
	1	1	7	2	0				79	4	10	2	1				37	2	12	2	1
	4	1	7	2	0				83	4	10	2	1				39	2	12	2	0
	7	1	7	2	1				86	4	10	2	1				43	1	12	2	1
	9	1	7	2	1				90	4	10	2	1				47	2	12	2	1
	11	1	7	2	1				79	4	11	2	1				51	3	12	2	0
	12	1	7	2	1				83	4	11	2	0				54	3	12	2	1
	13	1	7	2	1				86	4	11	2	0				56	3	12	2	0
	14	1	7	2	1				90	4	11	2	0				57	3	12	2	0
	15	1	7	2	1				79	4	12	2	1				58	3	12	2	1
	17	1	7	2	0				83	4	12	2	0				59	3	12	2	1
	19	1	7	2	0				86	4	12	2	1				61	3	12	2	0
	20	2	7	2	0				90	4	12	2	0				73	3	12	2	1
	32	2	7	2	0											Nico	76	4	1	1	1
	33	2	7	2	0											Chéri	78	4	1	1	1
	38	2	7	2	1												76	4	2	1	0
	41	2	7	2	1												78	4	2	1	0
	42	2	7	2	0												76	4	3	1	0
	44	2	7	2	0												78	4	3	1	0
	45	2	7	2	0												76	4	4	1	1
	48	2	7	2	0												78	4	4	1	1
	49	2	7	2	0												76	4	5	1	1
	52	3	7	2	0												78	4	5	1	1
	53	3	7	2	1												76	4	6	1	0
	60	3	7	2	0												78	4	6	1	0
	62	3	7	2	0												76	4	7	2	0
	63	3	7	2	1												78	4	7	2	0
	65	3	7	2	1												76	4	8	2	1
	66	3	7	2	1												78	4	8	2	1
	67	3	7	2	0												76	4	9	2	1
	68	3	7	2	0												78	4	9	2	0
	70	3	7	2	1												76	4	10	2	0
	72	3	7	2	0												78	4	10	2	0
	1	1	8	2	0												76	4	11	2	0
	4	1	8	2	1												78	4	11	2	0
	7	1	8	2	0												76	4	12	2	0
	9	1	8	2	1												78	4	12	2	0
	11	1	8	2	1
	12	1	8	2	1
	13	1	8	2	0
	14	1	8	2	1
	15	1	8	2	1
	17	1	8	2	1
	19	1	8	2	1
	20	2	8	2	0
	32	2	8	2	1
	33	2	8	2	0
	38	2	8	2	1
	41	2	8	2	1
	42	2	8	2	1
	44	2	8	2	1
	45	2	8	2	0
	48	2	8	2	1
	49	2	8	2	1
	52	3	8	2	0
	53	3	8	2	0
	60	3	8	2	1
	62	3	8	2	0
	63	3	8	2	0
	65	3	8	2	0
	66	3	8	2	1
	67	3	8	2	1
	68	3	8	2	1
	70	3	8	2	0
	72	3	8	2	1
	1	1	9	2	0
	4	1	9	2	1
	7	1	9	2	0
	9	1	9	2	1
	11	1	9	2	1
	12	1	9	2	1
	13	1	9	2	1
	14	1	9	2	1
	15	1	9	2	1
	17	1	9	2	1
	19	1	9	2	1
	20	2	9	2	0
	32	2	9	2	1
	33	2	9	2	0
	38	2	9	2	0
	41	2	9	2	0
	42	2	9	2	1
	44	2	9	2	0
	45	2	9	2	0
	48	2	9	2	0
	49	2	9	2	1
	52	3	9	2	1
	53	3	9	2	0
	60	3	9	2	0
	62	3	9	2	1
	63	3	9	2	0
	65	3	9	2	0
	66	3	9	2	0
	67	3	9	2	1
	68	3	9	2	1
	70	3	9	2	0
	72	3	9	2	0
	1	1	10	2	0
	4	1	10	2	0
	7	1	10	2	1
	9	1	10	2	1
	11	1	10	2	1
	12	1	10	2	1
	13	1	10	2	1
	14	1	10	2	1
	15	1	10	2	1
	17	1	10	2	1
	19	1	10	2	1
	20	2	10	2	0
	32	2	10	2	0
	33	2	10	2	1
	38	2	10	2	0
	41	2	10	2	1
	42	2	10	2	0
	44	2	10	2	0
	45	2	10	2	0
	48	2	10	2	0
	49	2	10	2	0
	52	3	10	2	1
	53	3	10	2	0
	60	3	10	2	0
	62	3	10	2	0
	63	3	10	2	1
	65	3	10	2	0
	66	3	10	2	1
	67	3	10	2	0
	68	3	10	2	0
	70	3	10	2	1
	72	3	10	2	1
	1	1	11	2	0
	4	1	11	2	0
	7	1	11	2	1
	9	1	11	2	1
	11	1	11	2	1
	12	1	11	2	0
	13	1	11	2	1
	14	1	11	2	1
	15	1	11	2	0
	17	1	11	2	0
	19	1	11	2	1
	20	2	11	2	0
	32	2	11	2	0
	33	2	11	2	1
	38	2	11	2	0
	41	2	11	2	0
	42	2	11	2	0
	44	2	11	2	0
	45	2	11	2	0
	48	2	11	2	0
	49	2	11	2	0
	52	3	11	2	0
	53	3	11	2	1
	60	3	11	2	1
	62	3	11	2	0
	63	3	11	2	1
	65	3	11	2	1
	66	3	11	2	0
	67	3	11	2	0
	68	3	11	2	0
	70	3	11	2	1
	72	3	11	2	0
	1	1	12	2	0
	4	1	12	2	1
	7	1	12	2	0
	9	1	12	2	1
	11	1	12	2	1
	12	1	12	2	1
	13	1	12	2	0
	14	1	12	2	1
	15	1	12	2	1
	17	1	12	2	1
	19	1	12	2	1
	20	2	12	2	1
	32	2	12	2	1
	33	2	12	2	0
	38	2	12	2	0
	41	2	12	2	0
	42	2	12	2	1
	44	2	12	2	1
	45	2	12	2	0
	48	2	12	2	1
	49	2	12	2	1
	52	3	12	2	1
	53	3	12	2	0
	60	3	12	2	1
	62	3	12	2	0
	63	3	12	2	1
	65	3	12	2	0
	66	3	12	2	1
	67	3	12	2	1
	68	3	12	2	1
	70	3	12	2	0
	72	3	12	2	1
Kacifánt	74	4	1	1	0
Faust	75	4	1	1	0
Teo	77	4	1	1	0
Alma	80	4	1	1	1
Rock	81	4	1	1	0
Borisz	82	4	1	1	0
Bodza	84	4	1	1	0
Boe	85	4	1	1	0
Bell	87	4	1	1	0
Lángos	88	4	1	1	0
Vilkas	89	4	1	1	0
	74	4	2	1	1
	75	4	2	1	0
	77	4	2	1	0
	80	4	2	1	0
	81	4	2	1	0
	82	4	2	1	1
	84	4	2	1	0
	85	4	2	1	0
	87	4	2	1	1
	88	4	2	1	0
	89	4	2	1	0
	74	4	3	1	0
	75	4	3	1	0
	77	4	3	1	0
	80	4	3	1	0
	81	4	3	1	0
	82	4	3	1	0
	84	4	3	1	0
	85	4	3	1	0
	87	4	3	1	0
	88	4	3	1	0
	89	4	3	1	1
	74	4	4	1	0
	75	4	4	1	1
	77	4	4	1	0
	80	4	4	1	1
	81	4	4	1	0
	82	4	4	1	0
	84	4	4	1	1
	85	4	4	1	0
	87	4	4	1	0
	88	4	4	1	1
	89	4	4	1	0
	74	4	5	1	0
	75	4	5	1	1
	77	4	5	1	0
	80	4	5	1	0
	81	4	5	1	1
	82	4	5	1	0
	84	4	5	1	0
	85	4	5	1	0
	87	4	5	1	0
	88	4	5	1	1
	89	4	5	1	0
	74	4	6	1	1
	75	4	6	1	0
	77	4	6	1	1
	80	4	6	1	0
	81	4	6	1	0
	82	4	6	1	1
	84	4	6	1	0
	85	4	6	1	0
	87	4	6	1	1
	88	4	6	1	0
	89	4	6	1	0
	74	4	7	2	1
	75	4	7	2	0
	77	4	7	2	0
	80	4	7	2	0
	81	4	7	2	0
	82	4	7	2	0
	84	4	7	2	0
	85	4	7	2	0
	87	4	7	2	1
	88	4	7	2	0
	89	4	7	2	0
	74	4	8	2	1
	75	4	8	2	0
	77	4	8	2	1
	80	4	8	2	0
	81	4	8	2	1
	82	4	8	2	1
	84	4	8	2	1
	85	4	8	2	0
	87	4	8	2	0
	88	4	8	2	1
	89	4	8	2	0
	74	4	9	2	0
	75	4	9	2	1
	77	4	9	2	0
	80	4	9	2	0
	81	4	9	2	0
	82	4	9	2	0
	84	4	9	2	1
	85	4	9	2	1
	87	4	9	2	0
	88	4	9	2	1
	89	4	9	2	1
	74	4	10	2	1
	75	4	10	2	0
	77	4	10	2	0
	80	4	10	2	1
	81	4	10	2	0
	82	4	10	2	0
	84	4	10	2	1
	85	4	10	2	0
	87	4	10	2	1
	88	4	10	2	0
	89	4	10	2	1
	74	4	11	2	1
	75	4	11	2	0
	77	4	11	2	0
	80	4	11	2	1
	81	4	11	2	0
	82	4	11	2	0
	84	4	11	2	0
	85	4	11	2	0
	87	4	11	2	1
	88	4	11	2	0
	89	4	11	2	0
	74	4	12	2	0
	75	4	12	2	0
	77	4	12	2	1
	80	4	12	2	0
	81	4	12	2	1
	82	4	12	2	1
	84	4	12	2	0
	85	4	12	2	1
	87	4	12	2	0
	88	4	12	2	1
	89	4	12	2	1

## Sheet: Looking at the partner
Helper UMO
Maci					Marcipán					Boni					Kessy					Csoki					Csoma					Brúnó					Ada					Ropi					Sissy
Durations					Durations					Durations					Durations					Durations					Durations					Durations					Durations					Durations					Durations
	Looking at the partner	Total time	%			Looking at the partner	Total time	%			Looking at the partner	Total time	%			Looking at the partner	Total time	%			Looking at the partner	Total time	%			Looking at the partner	Total time	%			Looking at the partner	Total time	%			Looking at the partner	Total time	%			Looking at the partner	Total time	%			Looking at the partner	Total time	%
Trial 7	1.4	25.2	5.55556		Trial 7	5.2	16.2	32.0988		Trial 7	2.6	17.6	14.7727		Trial 7	2.4	18.6	12.9032		Trial 7	0.4	16.8	2.38095		Trial 7	8.6	20	43		Trial 7	5.8	13.6	42.6471		Trial 7	5.4	17.8	30.3371		Trial 7	0.6	15.4	3.8961		Trial 7	8.2	17.6	46.5909
Trial 8	3.4	23	14.7826		Trial 8	5.6	15.8	35.443		Trial 8	6	24.8	24.1935		Trial 8	2.2	18	12.2222		Trial 8	0	16.2	0		Trial 8	6.8	17	40		Trial 8	6.6	18.2	36.2637		Trial 8	4.8	14.6	32.8767		Trial 8	1.4	16.8	8.33333		Trial 8	5.4	18	30
Trial 9	0.2	15.2	1.31579		Trial 9	3.4	16.6	20.4819		Trial 9	6.6	23.6	27.9661		Trial 9	10.4	21	49.5238		Trial 9	0	15.4	0		Trial 9	6.2	17.4	35.6322		Trial 9	3.6	17	21.1765		Trial 9	2.2	18	12.2222		Trial 9	0	16.2	0		Trial 9	6.6	16	41.25
Trial 10	7.2	21.6	33.3333		Trial 10	7.2	16	45		Trial 10	4.8	28.8	16.6667		Trial 10	2.2	22.2	9.90991		Trial 10	0	17.2	0		Trial 10	4.8	17.6	27.2727		Trial 10	6.2	15	41.3333		Trial 10	4.2	21	20		Trial 10	1.2	15.2	7.89474		Trial 10	7.8	16.6	46.988
Trial 11	1	16	6.25		Trial 11	5.2	17	30.5882		Trial 11	9.6	18.4	52.1739		Trial 11	3	21.8	13.7615		Trial 11	1.2	15.6	7.69231		Trial 11	3	18.4	16.3043		Trial 11	4.6	16	28.75		Trial 11	2.4	14.2	16.9014		Trial 11	0	14.4	0		Trial 11	6.8	14.4	47.2222
Trial 12	9.2	22.6	40.708		Trial 12	4.6	17.4	26.4368		Trial 12	7.2	19.2	37.5		Trial 12	1.6	20.8	7.69231		Trial 12	4	13.2	30.303		Trial 12	2	14.4	13.8889		Trial 12	3.4	13.6	25		Trial 12	5.4	12.6	42.8571		Trial 12	0	15.6	0		Trial 12	3.4	13.8	24.6377
Trial - average			16.9909					31.6748					28.8788					17.6688					6.72938					29.3497					32.5284					25.8658					3.35403					39.4481
Non-helper UMO
Cyndi					Füge					Zara					Scotch					Lina					Szaffi					Zsigmond					Boni					Kifli					Mandula
Durations					Durations					Durations					Durations					Durations					Durations					Durations					Durations					Durations					Durations
	Looking at the partner	Total time	%			Looking at the partner	Total time	%			Looking at the partner	Total time	%			Looking at the partner	Total time	%			Looking at the partner	Total time	%			Looking at the partner	Total time	%			Looking at the partner	Total time	%			Looking at the partner	Total time	%			Looking at the partner	Total time	%			Looking at the partner	Total time	%
Trial 7	20.8	31.8	65.4088		Trial 7	7.6	25.4	29.9213		Trial 7	12.8	24.2	52.8926		Trial 7	4.6	17.6	26.1364		Trial 7	10.6	20.8	50.9615		Trial 7	5.2	20.6	25.2427		Trial 7	8.8	16.2	54.321		Trial 7	3	18.8	15.9574		Trial 7	2.2	19.2	11.4583		Trial 7	3.6	19.2	18.75
Trial 8	8.6	26	33.0769		Trial 8	8	17.8	44.9438		Trial 8	11.6	21.4	54.2056		Trial 8	4.8	20.2	23.7624		Trial 8	0.8	23.2	3.44828		Trial 8	7.2	19.2	37.5		Trial 8	7.4	17.8	41.573		Trial 8	6	18.2	32.967		Trial 8	8.2	16.8	48.8095		Trial 8	14.4	23.8	60.5042
Trial 9	7	22.2	31.5315		Trial 9	7.2	19.8	36.3636		Trial 9	7.8	20.6	37.8641		Trial 9	2.2	17.4	12.6437		Trial 9	1.4	22.8	6.14035		Trial 9	5.6	16.6	33.7349		Trial 9	10.6	22.2	47.7477		Trial 9	0.4	23	1.73913		Trial 9	3.4	19.6	17.3469		Trial 9	11.4	21.4	53.271
Trial 10	8.2	21.4	38.3178		Trial 10	4.4	19	23.1579		Trial 10	11.2	19.2	58.3333		Trial 10	4.2	17.6	23.8636		Trial 10	0	22.2	0		Trial 10	13.6	20.4	66.6667		Trial 10	10.2	21.2	48.1132		Trial 10	1.8	18.4	9.78261		Trial 10	1.4	17.2	8.13953		Trial 10	4.4	17.4	25.2874
Trial 11	7.2	20.8	34.6154		Trial 11	3.4	21.4	15.8879		Trial 11	11.4	19.8	57.5758		Trial 11	3	16.2	18.5185		Trial 11	0	20.8	0		Trial 11	4.4	19.6	22.449		Trial 11	5.6	15	37.3333		Trial 11	1.8	22	8.18182		Trial 11	1.8	20.2	8.91089		Trial 11	8	23.4	34.188
Trial 12	10.8	26.4	40.9091		Trial 12	2.6	17	15.2941		Trial 12	9.2	19.6	46.9388		Trial 12	1.6	16.2	9.87654		Trial 12	4.8	19.4	24.7423		Trial 12	7.2	17.6	40.9091		Trial 12	6.8	14.8	45.9459		Trial 12	3.4	16	21.25		Trial 12	6	24.4	24.5902		Trial 12	5.2	19	27.3684
Trial - average			40.6432					27.5948					51.3017					19.1335					14.2154					37.7504					45.839					14.9797					19.8759					36.5615
Human partner
Zizi					Bodor					Kira					Negro					Rozi					Mázli					Walter					Matyi					Flamy					Bambusz
Durations					Durations					Durations					Durations										Durations					Durations					Durations					Durations					Durations
	Looking at the partner	Total time	%			Looking at the partner	Total time	%			Looking at the partner	Total time	%			Looking at the partner	Total time	%								Looking at the partner	Total time	%			Looking at the partner	Total time	%			Looking at the partner	Total time	%			Looking at the partner	Total time	%			Looking at the partner	Total time	%
Trial 7	0	14.8	0		Trial 7	9.8	19.2	51.0417		Trial 7	8.6	17.2	50		Trial 7	8.4	15.4	54.5455							Trial 7	4.8	20	24		Trial 7	9.2	20.4	45.098		Trial 7	9	16.8	53.5714		Trial 7	9.8	17.4	56.3218		Trial 7	9.8	15.6	62.8205
Trial 8	0	15.8	0		Trial 8	10.6	19	55.7895		Trial 8	7	16.4	42.6829		Trial 8	8.4	15.6	53.8462							Trial 8	4.8	14.4	33.3333		Trial 8	9.4	17.2	54.6512		Trial 8	7.6	16.6	45.7831		Trial 8	6.8	16.6	40.9639		Trial 8	10	16.2	61.7284
Trial 9	0.4	16.8	2.38095		Trial 9	10.2	19.4	52.5773		Trial 9	6.6	17.2	38.3721		Trial 9	9.2	16	57.5							Trial 9	5.8	14.8	39.1892		Trial 9	10.4	18.6	55.914		Trial 9	7	16.2	43.2099		Trial 9	9.2	16.2	56.7901		Trial 9	9	16.2	55.5556
Trial 10	0	15.6	0		Trial 10	14.4	19.6	73.4694		Trial 10	7.4	16.6	44.5783		Trial 10	7.2	17.2	41.8605							Trial 10	5.6	16.4	34.1463		Trial 10	10.4	16.8	61.9048		Trial 10	8.8	16.6	53.012		Trial 10	9.6	17.6	54.5455		Trial 10	12.8	28.6	44.7552
Trial 11	2.2	15.8	13.9241		Trial 11	8.4	18.8	44.6809		Trial 11	7	16.4	42.6829		Trial 11	2.6	16.8	15.4762							Trial 11	5	15.8	31.6456		Trial 11	10	17.6	56.8182		Trial 11	9.8	16.2	60.4938		Trial 11	5.2	10.4	50		Trial 11	21.4	45.2	47.3451
Trial 12	0.2	14	1.42857		Trial 12	10	20.4	49.0196		Trial 12	6.6	16.4	40.2439		Trial 12	6	15.8	37.9747							Trial 12	5.2	15	34.6667		Trial 12	8.8	16.8	52.381		Trial 12	6.2	19.4	31.9588		Trial 12	7.4	14.4	51.3889		Trial 12	8.2	15.4	53.2468
Trial - average			2.9556					54.4297					43.0934					43.5338										32.8302					54.4612					48.0048					51.6684					54.2419
Helper UMO control
Kacifánt					Faust					Teo					Alma					Rock					Borisz					Bodza					Boe					Bell					Lángos
Durations										Durations										Durations					Durations					Durations					Durations					Durations
	Looking at the partner	Total time	%								Looking at the partner	Total time	%								Looking at the partner	Total time	%			Looking at the partner	Total time	%			Looking at the partner	Total time	%			Looking at the partner	Total time	%			Looking at the partner	Total time	%
Trial 7	2	15.4	12.987							Trial 7	4.2	16.8	25							Trial 7	8.6	18.8	45.7447		Trial 7	2.4	17.2	13.9535		Trial 7	2.4	18	13.3333		Trial 7	6.4	17.2	37.2093		Trial 7	1.6	12.8	12.5
Trial 8	10.4	18.4	56.5217							Trial 8	6.8	15.8	43.038							Trial 8	9.6	15.8	60.7595		Trial 8	9	17.6	51.1364		Trial 8	18.4	24.8	74.1935		Trial 8	6.6	16.2	40.7407		Trial 8	1.4	15.2	9.21053
Trial 9	2.8	16.4	17.0732							Trial 9	6.6	16.6	39.759							Trial 9	2.8	20.2	13.8614		Trial 9	5.4	16.4	32.9268		Trial 9	11	19	57.8947		Trial 9	6.6	17.8	37.0787		Trial 9	5.6	18.8	29.7872
Trial 10	6.8	17.6	38.6364							Trial 10	4.6	18	25.5556							Trial 10	1	14.6	6.84932		Trial 10	8.2	21.8	37.6147		Trial 10	13.2	30.2	43.7086		Trial 10	4.8	15.6	30.7692		Trial 10	3.2	15.4	20.7792
Trial 11	17.4	21.8	79.8165							Trial 11	4	14.4	27.7778							Trial 11	7.2	15.2	47.3684		Trial 11	0.6	14.6	4.10959		Trial 11	16.4	29	56.5517		Trial 11	4.6	15.6	29.4872		Trial 11	4.4	15.4	28.5714
Trial 12	1.4	15.8	8.86076							Trial 12	7	15.4	45.4545							Trial 12	11.8	21.8	54.1284		Trial 12	6.6	13	50.7692		Trial 12	9.8	19.6	50		Trial 12	5.4	15.2	35.5263		Trial 12	4.6	13	35.3846
Trial average			35.6493										34.4308										38.1186					31.7517					49.2803					35.1352					22.7055
Kruskal-Wallis Test
All subjects							Subjects chose the large quantity more often in Phase 1
	Subject	Condition	Looking time %					Subject	Condition	Looking time %
Zizi	1	1	2.9556
Bodor	4	1	54.4297				Zizi	1	1	2.9556
Kira	7	1	43.0934				Bodor	4	1	54.4297
Negro	9	1	43.5338				Kira	7	1	43.0934
Rozi	11	1	excluded				Negro	9	1	43.5338
Mázli	12	1	32.8302				Mázli	12	1	32.8302
Walter	13	1	54.4612				Walter	13	1	54.4612
Matyi	14	1	48.0048				Matyi	14	1	48.0048
Flamy	15	1	51.6684				Flamy	15	1	51.6684
Bambusz	17	1	54.2419				Bambusz	17	1	54.2419
Jamie	19	1	26.4454				Jamie	19	1	26.4454
Csele	2	1	excluded				Cyndi	20	2	40.6432
Gyurma	5	1	43.4064				Füge	32	2	27.5948
Lili (6)	6	1	57.0687				Zara	33	2	51.3017
Orka	18	1	31.828				Scotch	38	2	19.1335
Lili (43)	43	1	54.381				Lina	41	2	14.2154
Bendegúz	8	1	82.6013				Zsigmond	44	2	45.839
Cyndi	20	2	40.6432				Boni	45	2	14.9797
Füge	32	2	27.5948				Kifli	48	2	19.8759
Zara	33	2	51.3017				Mandula	49	2	36.5615
Scotch	38	2	19.1335				Maci	52	3	16.9909
Lina	41	2	14.2154				Marcipán	53	3	31.6748
Szaffi	42	2	excluded				Boni	60	3	28.8788
Zsigmond	44	2	45.839				Kessy	62	3	17.6688
Boni	45	2	14.9797				Csoki	63	3	6.72938
Kifli	48	2	19.8759				Csoma	65	3	29.3497
Mandula	49	2	36.5615				Brúnó	66	3	32.5284
Lola	22	2	17.0099				Ada	67	3	25.8658
Brenda	23	2	24.9457				Ropi	68	3	3.35403
Twiggy	26	2	32.4268				Sissy	70	3	39.4481
Zora	35	2	34.1629				Lili	72	3	26.3747
Vito	40	2	15.3587				Kacifánt	74	4	35.6493
Saphira	25	2	26.3945				Teo	77	4	34.4308
Casper	27	2	21.4233				Rock	81	4	38.1186
Joda	28	2	23.9763				Borisz	82	4	31.7517
Misu	29	2	excluded				Bodza	84	4	49.2803
Zserbó	37	2	excluded				Boe	85	4	35.1352
Dolli	39	2	39.4873				Bell	87	4	22.7055
Kanóc	47	2	30.8419				Vilkas	89	4	16.5897
Maci	52	3	16.9909				Szaffi	42	2	excluded
Marcipán	53	3	31.6748				Rozi	11	1	excluded
Boni	60	3	28.8788				Faust	75	4	excluded
Kessy	62	3	17.6688				Alma	80	4	excluded
Csoki	63	3	6.72938				Lángos	88	4	excluded
Csoma	65	3	29.3497
Brúnó	66	3	32.5284
Ada	67	3	25.8658
Ropi	68	3	3.35403
Sissy	70	3	39.4481
Lili	72	3	26.3747
Redőny	55	3	45.0561
Raiki	64	3	41.0216
Mese	69	3	25.9079
Scotty	71	3	39.788
Pandora	51	3	excluded
Zsömi	54	3	57.1841
Vackor	56	3	excluded
Jona	57	3	47.7778
Lizzy	58	3	38.9698
Alfi	59	3	63.4576
Borzas	61	3	27.7516
Kacifánt	74	4	35.6493
Faust	75	4	excluded
Teo	77	4	34.4308
Alma	80	4	excluded
Rock	81	4	38.1186
Borisz	82	4	31.7517
Bodza	84	4	49.2803
Boe	85	4	35.1352
Bell	87	4	22.7055
Lángos	88	4	excluded
Vilkas	89	4	16.5897
Kiki	79	4	34.985
Helyes	83	4	31.9108
Bátor	86	4	18.3638
Pancho	90	4	35.2597
Nico	76	4	44.37
Chéri	78	4	49.4331
[truncated: 40 more columns]

## Sheet: Average choice - all subjects
	Subject	Condition	Phase 1	Phase 3
Zizi	1	1	0.166667	0			P1	Human partner	Non-helper UMO	Helper UMO	Helper UMO control
Csele	2	1	0.333333	0.333333			Average	0.303922	0.340909	0.369565	0.264706
Bodor	4	1	0.333333	0.5			SD	0.105989	0.149755	0.111877	0.132534
Gyurma	5	1	0.166667	1
Lili	6	1	0.333333	1			P3	Human partner	Non-helper UMO	Helper UMO	Helper UMO control
Kira	7	1	0.333333	0.5			Average	0.754902	0.416667	0.507246	0.411765
Bendegúz	8	1	0.5	1			SD	0.283319	0.152145	0.216015	0.167888
Negro	9	1	0.333333	1
Rozi	11	1	0.333333	1
Mázli	12	1	0.333333	0.833333
Walter	13	1	0.166667	0.666667
Matyi	14	1	0.166667	1
Flamy	15	1	0.333333	0.833333
Bambusz	17	1	0.333333	0.666667
Orka	18	1	0.166667	0.833333
Jamie	19	1	0.333333	0.833333
Cyndi	20	2	0.166667	0.166667
Lola	22	2	0.166667	0.666667
Brenda	23	2	0.333333	0.5
Saphira	25	2	0.5	0.333333
Twiggy	26	2	0.333333	0.666667
Casper	27	2	0.5	0.5
Joda	28	2	0.5	0.5
Misu	29	2	0.5	0.5
Füge	32	2	0.333333	0.5
Zara	33	2	0.333333	0.333333
Zora	35	2	0.333333	0.333333
Zserbó	37	2	0.5	0.333333
Scotch	38	2	0	0.333333
Dolli	39	2	0.5	0.333333
Vito	40	2	0.333333	0.5
Lina	41	2	0.333333	0.5
Szaffi	42	2	0.333333	0.5
Lili	43	1	0.5	0.833333
Zsigmond	44	2	0.333333	0.333333
Boni	45	2	0	0
Kanóc	47	2	0.5	0.5
Kifli	48	2	0.333333	0.333333
Mandula	49	2	0.333333	0.5
Pandora	51	3	0.5	0.5
Maci	52	3	0.333333	0.5
Marcipán	53	3	0.166667	0.333333
Zsömi	54	3	0.5	0.833333
Redőny	55	3	0.333333	1
Vackor	56	3	0.5	0.166667
Jona	57	3	0.5	0.333333
Lizy	58	3	0.5	0.666667
Alfi	59	3	0.5	0.333333
Boni	60	3	0.333333	0.5
Borzas	61	3	0.5	0.166667
Kessy	62	3	0.333333	0.166667
Csoki	63	3	0.333333	0.666667
Raiki	64	3	0.333333	0.833333
Csoma	65	3	0.166667	0.333333
Brúnó	66	3	0.333333	0.666667
Ada	67	3	0.333333	0.5
Ropi	68	3	0.333333	0.5
Mese	69	3	0.333333	0.5
Sissy	70	3	0.333333	0.5
Scotty	71	3	0.333333	0.5
Lili	72	3	0.166667	0.5
Dorka	73	3	0.5	0.666667
Kacifánt	74	4	0.333333	0.666667
Faust	75	4	0.333333	0.166667
Nico	76	4	0.5	0.333333
Teo	77	4	0.166667	0.333333
Chéri	78	4	0.5	0.166667
Kiki	79	4	0.166667	0.833333
Alma	80	4	0.333333	0.333333
Rock	81	4	0.166667	0.333333
Borisz	82	4	0.333333	0.333333
Helyes	83	4	0.166667	0.5
Bodza	84	4	0.166667	0.5
Boe	85	4	0	0.333333
Bátor	86	4	0.166667	0.333333
Bell	87	4	0.333333	0.5
Lángos	88	4	0.333333	0.5
Vilkas	89	4	0.166667	0.5
Pancho	90	4	0.333333	0.333333
Average			0.324895	0.514768
SD			0.130468	0.243417
One-Sample Wilcoxon signed-rank test
P1	Human partner	Non-helper UMO	Helper UMO	Helper UMO control		P3	Human partner	Non-helper UMO	Helper UMO	Helper UMO control		P1 (%)	Human partner	Non-helper UMO	Helper UMO	Helper UMO control		P3 (%)	Human partner	Non-helper UMO	Helper UMO	Helper UMO control
1	0.166667	0.166667	0.5	0.333333		1	0	0.166667	0.5	0.666667		1	16.6667	16.6667	50	33.3333		1	0	16.6667	50	66.6667
2	0.333333	0.166667	0.333333	0.333333		2	0.333333	0.666667	0.5	0.166667		2	33.3333	16.6667	33.3333	33.3333		2	33.3333	66.6667	50	16.6667
3	0.333333	0.333333	0.166667	0.5		3	0.5	0.5	0.333333	0.333333		3	33.3333	33.3333	16.6667	50		3	50	50	33.3333	33.3333
4	0.166667	0.5	0.5	0.166667		4	1	0.333333	0.833333	0.333333		4	16.6667	50	50	16.6667		4	100	33.3333	83.3333	33.3333
5	0.333333	0.333333	0.333333	0.5		5	1	0.666667	1	0.166667		5	33.3333	33.3333	33.3333	50		5	100	66.6667	100	16.6667
6	0.333333	0.5	0.5	0.166667		6	0.5	0.5	0.166667	0.833333		6	33.3333	50	50	16.6667		6	50	50	16.6667	83.3333
7	0.5	0.5	0.5	0.333333		7	1	0.5	0.333333	0.333333		7	50	50	50	33.3333		7	100	50	33.3333	33.3333
8	0.333333	0.5	0.5	0.166667		8	1	0.5	0.666667	0.333333		8	33.3333	50	50	16.6667		8	100	50	66.6667	33.3333
9	0.333333	0.333333	0.5	0.333333		9	1	0.5	0.333333	0.333333		9	33.3333	33.3333	50	33.3333		9	100	50	33.3333	33.3333
10	0.333333	0.333333	0.333333	0.166667		10	0.833333	0.333333	0.5	0.5		10	33.3333	33.3333	33.3333	16.6667		10	83.3333	33.3333	50	50
11	0.166667	0.333333	0.5	0.166667		11	0.666667	0.333333	0.166667	0.5		11	16.6667	33.3333	50	16.6667		11	66.6667	33.3333	16.6667	50
12	0.166667	0.5	0.333333	0		12	1	0.333333	0.166667	0.333333		12	16.6667	50	33.3333	0		12	100	33.3333	16.6667	33.3333
13	0.333333	0	0.333333	0.166667		13	0.833333	0.333333	0.666667	0.333333		13	33.3333	0	33.3333	16.6667		13	83.3333	33.3333	66.6667	33.3333
14	0.333333	0.5	0.333333	0.333333		14	0.666667	0.333333	0.833333	0.5		14	33.3333	50	33.3333	33.3333		14	66.6667	33.3333	83.3333	50
15	0.166667	0.333333	0.166667	0.333333		15	0.833333	0.5	0.333333	0.5		15	16.6667	33.3333	16.6667	33.3333		15	83.3333	50	33.3333	50
16	0.333333	0.333333	0.333333	0.166667		16	0.833333	0.5	0.666667	0.5		16	33.3333	33.3333	33.3333	16.6667		16	83.3333	50	66.6667	50
17	0.5	0.333333	0.333333	0.333333		17	0.833333	0.5	0.5	0.333333		17	50	33.3333	33.3333	33.3333		17	83.3333	50	50	33.3333
18		0.333333	0.333333			18		0.333333	0.5			18		33.3333	33.3333			18		33.3333	50
19		0	0.333333			19		0	0.5			19		0	33.3333			19		0	50
20		0.5	0.333333			20		0.5	0.5			20		50	33.3333			20		50	50
21		0.333333	0.333333			21		0.333333	0.5			21		33.3333	33.3333			21		33.3333	50
22		0.333333	0.166667			22		0.5	0.5			22		33.3333	16.6667			22		50	50
23			0.5			23			0.666667			23			50			23			66.6667

## Sheet: Average choice - chose large
	Subject	Condition	Phase 1	Phase 3
Zizi	1	1	0.166667	0			P1	Human partner	Non-helper UMO	Helper UMO	Helper UMO control
Bodor	4	1	0.333333	0.5			Average	0.287879	0.25	0.258522	0.242424
Kira	7	1	0.333333	0.5			SD	0.0778499	0.141639	0.0996254	0.114592
Negro	9	1	0.333333	1
Rozi	11	1	0.333333	1			P3	Human partner	Non-helper UMO	Helper UMO	Helper UMO control
Mázli	12	1	0.333333	0.833333			Average	0.712121	0.35	0.432994	0.409091
Walter	13	1	0.166667	0.666667			SD	0.298988	0.165738	0.141675	0.1367
Matyi	14	1	0.166667	1
Flamy	15	1	0.333333	0.833333
Bambusz	17	1	0.333333	0.666667
Jamie	19	1	0.333333	0.833333
Cyndi	20	2	0.166667	0.166667
Füge	32	2	0.333333	0.5
Zara	33	2	0.333333	0.333333
Scotch	38	2	0	0.333333
Lina	41	2	0.333333	0.5
Szaffi	42	2	0.333333	0.5
Zsigmond	44	2	0.333333	0.333333
Boni	45	2	0	0
Kifli	48	2	0.333333	0.333333
Mandula	49	2	0.333333	0.5
Maci	52	3	0.333333	0.5
Marcipán	53	3	0.166667	0.333333
Boni	60	3	0.333333	0.5
Kessy	62	3	0.333333	0.166667
Csoki	63	3	0.333333	0.666667
Csoma	65	3	0.166667	0.333333
Brúnó	66	3	0.333333	0.666667
Ada	67	3	0.333333	0.5
Ropi	68	3	0.333333	0.5
Sissy	70	3	0.333333	0.5
Lili	72	3	0.166667	0.5
Kacifánt	74	4	0.333333	0.666667
Faust	75	4	0.333333	0.166667
Teo	77	4	0.166667	0.333333
Alma	80	4	0.333333	0.333333
Rock	81	4	0.166667	0.333333
Borisz	82	4	0.333333	0.333333
Bodza	84	4	0.166667	0.5
Boe	85	4	0	0.333333
Bell	87	4	0.333333	0.5
Lángos	88	4	0.333333	0.5
Vilkas	89	4	0.166667	0.5
Average			0.267442	0.488372
SD			0.103762	0.236809
One-Sample Wilcoxon signed-rank test
P1	Human partner	Non-helper UMO	Helper UMO	Helper UMO control		P3	Human partner	Non-helper UMO	Helper UMO	Helper UMO control		P1 (%)	Human partner	Non-helper UMO	Helper UMO	Helper UMO control		P3 (%)	Human partner	Non-helper UMO	Helper UMO	Helper UMO control
1	0.166667	0.166667	0.333333	0.333333		1	0	0.166667	0.5	0.666667		1	16.6667	16.6667	33.3333	33.3333		1	0	16.6667	50	66.6667
2	0.333333	0.333333	0.166667	0.333333		2	0.5	0.5	0.333333	0.166667		2	33.3333	33.3333	16.6667	33.3333		2	50	50	33.3333	16.6667
3	0.333333	0.333333	0.333333	0.166667		3	0.5	0.333333	0.5	0.333333		3	33.3333	33.3333	33.3333	16.6667		3	50	33.3333	50	33.3333
4	0.333333	0	0.333333	0.333333		4	1	0.333333	0.166667	0.333333		4	33.3333	0	33.3333	33.3333		4	100	33.3333	16.6667	33.3333
5	0.333333	0.333333	0.333333	0.166667		5	1	0.5	0.666667	0.333333		5	33.3333	33.3333	33.3333	16.6667		5	100	50	66.6667	33.3333
6	0.333333	0.333333	0.166667	0.333333		6	0.833333	0.5	0.333333	0.333333		6	33.3333	33.3333	16.6667	33.3333		6	83.3333	50	33.3333	33.3333
7	0.166667	0.333333	0.333333	0.166667		7	0.666667	0.333333	0.666667	0.5		7	16.6667	33.3333	33.3333	16.6667		7	66.6667	33.3333	66.6667	50
8	0.166667	0	0.333333	0		8	1	0	0.5	0.333333		8	16.6667	0	33.3333	0		8	100	0	50	33.3333
9	0.333333	0.333333	0.333333	0.333333		9	0.833333	0.333333	0.5	0.5		9	33.3333	33.3333	33.3333	33.3333		9	83.3333	33.3333	50	50
10	0.333333	0.333333	0.333333	0.333333		10	0.666667	0.5	0.5	0.5		10	33.3333	33.3333	33.3333	33.3333		10	66.6667	50	50	50
11	0.333333		0.166667	0.166667		11	0.833333		0.5	0.5		11	33.3333	0	16.6667	16.6667		11	83.3333	0	50	50

## Sheet: Interobserver reliability
		Bambusz					Cyndi					Csoki					Csoma					Gyurma					Lina					Marcipán					Negro					Redőny					Twiggy
First observer			Looking at the partner	Total time	%			Looking at the partner	Total time	%			Looking at the partner	Total time	%			Looking at the partner	Total time	%			Looking at the partner	Total time	%			Looking at the partner	Total time	%			Looking at the partner	Total time	%			Looking at the partner	Total time	%			Looking at the partner	Total time	%			Looking at the partner	Total time
		Trial 7	9.8	15.6	62.8205		Trial 7	20.8	31.8	65.4088		Trial 7	0.4	16.8	2.38095		Trial 7	8.6	20	43		Trial 7	7	17.2	40.6977		Trial 7	10.6	20.8	50.9615		Trial 7	5.2	16.2	32.0988		Trial 7	8.4	15.4	54.5455		Trial 7	10	16.8	59.5238		Trial 7	8.2	23
		Trial 8	10	16.2	61.7284		Trial 8	8.6	26	33.0769		Trial 8	0	16.2	0		Trial 8	6.8	17	40		Trial 8	5.6	15.4	36.3636		Trial 8	0.8	23.2	3.44828		Trial 8	5.6	15.8	35.443		Trial 8	8.4	15.6	53.8462		Trial 8	5.6	15.4	36.3636		Trial 8	10	26
		Trial 9	9	16.2	55.5556		Trial 9	7	22.2	31.5315		Trial 9	0	15.4	0		Trial 9	6.2	17.4	35.6322		Trial 9	6.6	16.6	39.759		Trial 9	1.4	22.8	6.14035		Trial 9	3.4	16.6	20.4819		Trial 9	9.2	16	57.5		Trial 9	6	15.2	39.4737		Trial 9	4.6	25.8
		Trial 10	12.8	28.6	44.7552		Trial 10	8.2	21.4	38.3178		Trial 10	0	17.2	0		Trial 10	4.8	17.6	27.2727		Trial 10	9.2	19	48.4211		Trial 10	0	22.2	0		Trial 10	7.2	16	45		Trial 10	7.2	17.2	41.8605		Trial 10	4.6	14.6	31.5068		Trial 10	8.6	26.6
		Trial 11	21.4	45.2	47.3451		Trial 11	7.2	20.8	34.6154		Trial 11	1.2	15.6	7.69231		Trial 11	3	18.4	16.3043		Trial 11	8.2	18.6	44.086		Trial 11	0	20.8	0		Trial 11	5.2	17	30.5882		Trial 11	2.6	16.8	15.4762		Trial 11	6.4	16.4	39.0244		Trial 11	10.8	25.6
		Trial 12	8.2	15.4	53.2468		Trial 12	10.8	26.4	40.9091		Trial 12	4	13.2	30.303		Trial 12	2	14.4	13.8889		Trial 12	9.2	18	51.1111		Trial 12	4.8	19.4	24.7423		Trial 12	4.6	17.4	26.4368		Trial 12	6	15.8	37.9747		Trial 12	11.6	18	64.4444		Trial 12	6.8	24.2
		Trial average			54.2419					40.6432					6.72938					29.3497					43.4064					14.2154					31.6748					43.5338					45.0561
Second observer		Durations					Durations					Durations					Durations					Durations					Durations					Durations					Durations					Durations					Durations
			Looking at the partner	Total time	%			Looking at the partner	Total time	%			Looking at the partner	Total time	%			Looking at the partner	Total time	%			Looking at the partner	Total time	%			Looking at the partner	Total time	%			Looking at the partner	Total time	%			Looking at the partner	Total time	%			Looking at the partner	Total time	%			Looking at the partner	Total time
		Trial 7	9.6	15.6	61.5385		Trial 7	16	32	50		Trial 7	0.2	16.6	1.20482		Trial 7	9.8	20	49		Trial 7	6.6	17	38.8235		Trial 7	10.8	20.8	51.9231		Trial 7	1.2	16.4	7.31707		Trial 7	6.2	15.6	39.7436		Trial 7	8.2	17	48.2353		Trial 7	7.6	23
		Trial 8	10.2	16.2	62.963		Trial 8	7.6	26	29.2308		Trial 8	0	16.2	0		Trial 8	6.4	17	37.6471		Trial 8	5	15.4	32.4675		Trial 8	0.4	23.4	1.7094		Trial 8	4	16.2	24.6914		Trial 8	7.4	16	46.25		Trial 8	5	15.6	32.0513		Trial 8	6	26
		Trial 9	9	16.4	54.878		Trial 9	7.4	22.4	33.0357		Trial 9	0	15.4	0		Trial 9	5.4	17.4	31.0345		Trial 9	5.6	16.8	33.3333		Trial 9	2	23	8.69565		Trial 9	1.6	17	9.41176		Trial 9	7.2	16.4	43.9024		Trial 9	6.8	15.4	44.1558		Trial 9	8.8	25.8
		Trial 10	13	28.6	45.4545		Trial 10	7.6	21.4	35.514		Trial 10	0	17.2	0		Trial 10	7.6	17.4	43.6782		Trial 10	9.4	19	49.4737		Trial 10	0	22.4	0		Trial 10	8.2	16.2	50.6173		Trial 10	7.6	17.4	43.6782		Trial 10	5.4	14.6	36.9863		Trial 10	6.4	26.6
		Trial 11	25.4	45.2	56.1947		Trial 11	5.8	21.4	27.1028		Trial 11	1.4	15.6	8.97436		Trial 11	3.8	18.4	20.6522		Trial 11	8	18.8	42.5532		Trial 11	0	21	0		Trial 11	4	17.4	22.9885		Trial 11	4.2	17	24.7059		Trial 11	10.6	16.4	64.6341		Trial 11	10.6	25.6
		Trial 12	8.2	15.4	53.2468		Trial 12	7.6	26.4	28.7879		Trial 12	3.6	13.4	26.8657		Trial 12	2.2	14.6	15.0685		Trial 12	8.6	18.4	46.7391		Trial 12	5.4	19.8	27.2727		Trial 12	3.6	17.6	20.4545		Trial 12	6.2	15.8	39.2405		Trial 12	10.2	18.4	55.4348		Trial 12	4	24.4
		Trial average			55.7126					33.9452					6.17414					32.8467					40.5651					14.9335					22.5801					39.5868					46.9163
Cronbach's alpha	Subject	First observer	Second observer
Bambusz	17	54.2419	55.7126
Cyndi	20	40.6432	33.9452
Csoki	63	6.72938	6.17414
Csoma	65	29.3497	32.8467
Gyurma	5	43.4064	40.5651
Lina	41	14.2154	14.9335
Marcipán	53	31.6748	22.5801
Negro	9	43.5338	39.5868
Redőny	55	45.0561	46.9163
Twiggy	26	32.4268	28.6815
Walter	13	54.4612	54.162
Zsigmond	44	45.839	48.6063
Bátor	86	18.3638	16.9671
Bell	87	22.7055	17.5198
Bodza	84	49.2803	43.6447
Boe	85	35.1352	35.441
[truncated: 25 more columns]
